# Supplementary material for: Isotope tracing reveals distinct substrate preference in murine melanoma subtypes with differing anti-tumor immunity
Source: Cancer Metab. 2022 Dec 1;10:21. doi: 10.1186/s40170-022-00296-7 (PMC9714036; doi:10.1186/s40170-022-00296-7)
Supplement: Supplementary file 1 — Additional file 1: Supplementary Table S1. Differentially expressed genes comparing YUMMER1.7 to YUMM1.7. This 650 page table is uploaded as supplementary material exclusively, due to its length. [file 40170_2022_296_MOESM1_ESM.xlsx]

## Sheet: DEG
geneID	YUMM1.7	V2	V3	V4	YUMMER1.7	V6	V7	V8
1600029O15Rik	-5.6457	-5.53714	-5.54086	-5.56907	-3.66149	-0.429235	-0.970145	-0.0657888
1700019D03Rik	-0.104422	-0.754732	-1.4475	-3.19994	2.79985	3.03082	3.06871	4.19622
1700024P16Rik	-0.552283	0.0454155	-1.99082	-2.3468	1.79202	1.77293	1.92205	2.47613
1700047M11Rik	-5.6457	-5.53714	-5.54086	-5.56907	-1.43148	-3.24068	-3.83713	-0.944876
2010300F17Rik	-2.43077	-2.05171	-2.87262	-2.3468	-5.59536	-3.98084	-5.57164	-3.58163
2410004I01Rik	-5.6457	-5.53714	-5.54086	-5.56907	-2.86384	-1.65254	-3.83713	-1.34038
2610016A17Rik	-5.6457	-3.93307	-4.31489	-5.56907	-1.43148	-1.31116	-0.71705	0.476507
2810030D12Rik	-5.6457	-3.93307	-5.54086	-5.56907	-3.66149	-2.75389	-2.57471	-2.7779
2810032G03Rik	-3.28321	-3.19231	-3.66184	-5.56907	-1.03671	-0.60441	-1.66803	0.658286
2810417H13Rik	6.71685	7.73564	7.18671	6.8639	5.59832	5.62268	3.87812	3.91577
3632451O06Rik	1.03368	0.900487	0.897173	-3.94467	3.0025	3.42796	3.38486	3.66263
4933417E11Rik	-2.14026	-1.60357	-1.99082	-3.19994	0.098799	-0.00375507	0.134574	-1.12912
5330406M23Rik	-2.14026	-0.555288	-1.99082	-1.42624	-3.66149	-2.75389	-5.57164	-5.55656
5330416C01Rik	-2.43077	-1.60357	-2.16597	-3.19994	-5.59536	-5.58188	-5.57164	-5.55656
5930412G12Rik	-3.28321	-3.93307	-3.21392	-3.94467	-1.43148	0.670664	0.2578	0.268478
8430436N08Rik	-5.6457	-3.93307	-5.54086	-5.56907	-2.35316	-2.10057	-1.91191	-2.26477
9430053O09Rik	-5.6457	-5.53714	-4.31489	-5.56907	-2.86384	-2.75389	-3.83713	-2.7779
A230065H16Rik	-0.953303	-3.93307	-0.744749	1.05894	3.11364	2.54536	3.44445	4.11559
A330069K06Rik	-4.02685	-5.53714	-5.54086	-5.56907	-1.67851	-2.39056	-2.20558	-0.944876
A630012P03Rik	0.880004	1.25935	0.364149	0.996852	-2.86384	-1.31116	-3.07203	-1.34038
A730020M07Rik	-0.842124	-2.05171	-2.87262	-2.7112	0.506853	2.40207	-0.0725739	0.819702
AI838599	-1.69159	-3.93307	-5.54086	-5.56907	-0.0676471	0.37251	-0.605413	1.88584
AW551984	2.46534	2.30508	1.47658	-2.3468	4.74106	5.28842	5.12587	4.63635
Aass	-5.6457	-3.93307	-5.54086	-5.56907	-0.158673	0.816916	-0.148805	0.341205
Abca6	0.236847	1.23263	-0.131025	-0.154162	3.53267	4.44917	4.65967	5.41766
Abca8a	1.52341	2.70565	0.781226	1.35956	3.31313	3.9871	4.82822	6.20231
Abca8b	0.236847	1.41006	-0.0428858	-0.868758	2.3822	2.93795	3.23543	4.38866
Abhd11os	-5.6457	-3.93307	-2.87262	-5.56907	-1.03671	-0.914934	-0.501798	-1.34038
Abi3bp	5.89717	5.48506	4.79145	2.66442	7.74205	8.44383	7.69792	6.9609
Ackr1	0.185285	0.966844	0.193203	-2.7112	4.1645	4.06967	3.5627	4.41837
Ackr2	-2.14026	-3.93307	-2.36537	-1.60726	1.49631	2.0931	1.72255	1.49762
Acot4	-2.79493	-3.93307	-3.21392	-5.56907	-0.873602	-0.0665134	-2.20558	-1.34038
Actr3b	-0.0416396	-2.05171	-1.05375	-1.26542	3.20775	3.96765	5.45368	1.36438
Adam22	1.00423	1.90912	0.732105	0.898404	3.01296	3.30939	3.09374	3.50537
Adam23	3.37914	1.5465	3.1319	-1.26542	4.4296	4.50149	4.79554	5.4713
Adam33	-1.07377	-0.465035	-0.131025	-1.81431	2.76312	3.39922	3.80423	4.77407
Adamts15	2.57958	1.87496	0.781226	-2.7112	6.43733	6.18741	5.60786	5.59356
Adamts20	-5.6457	-2.70526	-4.31489	-5.56907	-0.727076	-0.273046	0.476563	0.767878
Adamts5	5.1009	5.74349	3.91592	4.70031	7.33971	7.1893	6.66017	6.73663
Adamtsl1	2.77537	1.67114	1.92206	-1.60726	4.93514	4.82261	4.85286	5.27644
Adamtsl5	1.92026	1.1205	2.44837	3.06319	3.45036	3.70657	4.53729	5.02924
Adarb1	1.09085	0.71987	0.962517	0.717741	3.13296	3.15978	2.93661	4.27723
Adcy5	-0.170062	-1.81031	-0.676835	-5.56907	2.03731	1.82572	1.84553	2.21096
Adgrd1	3.48955	2.67621	2.6797	0.898404	6.77983	7.07856	6.8871	6.70941
Adgrg1	1.45974	0.830929	1.9758	1.25735	3.93611	3.65887	3.63268	4.03566
Adgrg2	-0.642578	-1.26213	-1.23724	-3.94467	3.09406	4.04019	3.22035	3.63397
Adh1	-1.69159	1.09105	-1.69373	-1.81431	2.3822	2.4477	4.19579	4.16651
Adh7	1.00423	3.20217	0.655139	2.09673	3.45036	3.16662	4.44305	4.78389
Adm	1.52341	0.46826	1.46159	-1.26542	4.74106	4.12337	3.93924	2.70004
Adrb3	-5.6457	-5.53714	-5.54086	-5.56907	-3.66149	-2.39056	-2.57471	-0.944876
Aff2	-1.69159	-2.70526	-2.36537	-5.56907	0.175334	0.22309	0.873349	1.21757
Agtr1a	-0.552283	-0.223895	-2.87262	-0.989253	2.52066	2.25584	1.41356	2.88168
Ak5	2.21839	3.97722	2.96124	2.26421	0.317205	-0.914934	0.621293	1.49762
Akap12	2.77537	2.77211	2.1819	2.61361	4.40994	4.67696	4.34222	5.35098
Aknad1	2.06992	1.78587	1.16115	1.7467	-1.03671	-1.47178	-1.66803	-0.634798
Akr1c18	-0.170062	0.513361	-1.4475	-0.868758	3.88575	4.47969	4.43001	4.44749
Akr1c19	-5.6457	-5.53714	-3.66184	-5.56907	0.175334	0.37251	0.666481	0.268478
Alms1-ps1	-5.6457	-3.19231	-2.87262	-3.19994	-1.43148	0.114121	-0.405129	1.05411
Alms1-ps2	-5.6457	-5.53714	-4.31489	-5.56907	-2.86384	-2.39056	-3.07203	-1.88704
Alox5	2.50794	2.08374	2.9824	1.45501	4.14083	4.83124	4.08366	4.44337
Amigo2	4.77002	6.33495	5.48661	5.3375	3.08417	2.54536	2.83142	3.69074
Angpt4	-0.842124	-3.19231	-0.676835	-2.7112	0.248013	0.917629	1.21496	1.01017
Angptl4	3.06648	2.42795	2.32128	1.25735	5.51241	4.65281	4.32823	3.21734
Angptl6	-1.89856	-1.26213	-2.16597	-0.868758	0.620714	0.949696	1.92205	-0.379718
Anxa8	0.912077	1.50244	1.73527	4.88732	5.63266	5.14346	4.5822	4.38436
Apoh	-2.14026	-3.19231	-2.36537	-0.868758	0.248013	0.670664	0.621293	1.13815
Apol6	5.34218	4.88265	6.0502	5.68504	3.48084	4.70306	1.49096	2.74093
Apol9b	3.10861	3.82454	3.9296	4.60468	1.76751	2.12153	1.76472	1.73205
Arhgap20	-0.104422	1.1205	-2.36537	-1.60726	2.85905	3.53223	2.62943	3.08595
Arhgap44	0.236847	0.421702	-0.890994	0.792742	2.66035	1.95773	2.14596	2.39304
Arhgdig	-4.02685	-3.19231	-5.54086	-3.94467	-1.43148	-1.85923	-2.57471	-1.58797
Arhgef16	-5.6457	-5.53714	-4.31489	-5.56907	-3.66149	-2.39056	-3.07203	-1.12912
Arsi	1.5025	0.323822	0.118718	-1.81431	4.58497	4.49335	4.57629	4.3093
Arvcf	-0.738904	-0.754732	-0.676835	0.0430538	1.04456	1.80834	1.41356	2.55469
Asgr1	-3.28321	-3.93307	-4.31489	-2.3468	0.317205	0.169634	1.30344	0.341205
Aspg	-5.6457	-5.53714	-5.54086	-5.56907	-2.35316	-2.75389	-3.83713	-2.7779
Atp8b1	3.13603	2.93843	2.28768	1.40808	4.81169	4.66976	4.2413	5.05379
Aunip	2.76662	3.46004	3.56955	3.35065	2.22904	1.64167	0.794125	0.268478
B230206H07Rik	-5.6457	-5.53714	-5.54086	-5.56907	-0.59407	-0.803832	-0.405129	-0.379718
Barx2	-0.642578	-1.1176	-1.69373	-5.56907	2.81188	2.76852	1.43983	0.191888
Bcam	-0.311043	0.421702	-0.433244	-2.3468	1.76751	2.55582	2.22361	3.55972
Bfsp1	-0.467308	-1.60357	-0.676835	-0.467661	1.63827	1.49727	0.834281	1.5291
Bicc1	4.07188	3.4998	3.55903	1.20339	6.31156	6.2475	5.84499	6.16021
Bmp10	-2.79493	-1.42277	-3.66184	-3.19994	-5.59536	-5.58188	-5.57164	-5.55656
Bmp3	-1.69159	-3.19231	-5.54086	-5.56907	3.71037	3.27183	2.58305	1.81099
Bmp4	-1.69159	-1.1176	-2.16597	-3.19994	-0.727076	0.169634	1.01983	1.75885
Bmp6	-3.28321	-2.34179	-3.66184	-5.56907	1.19919	0.851274	-0.148805	0.964862
Bmp7	0.28663	-0.98624	-1.69373	-2.7112	1.81613	2.19025	1.27454	2.13117
Boc	1.06255	0.0454155	0.331541	0.216524	2.21098	2.39043	3.10199	4.30477
Brip1	4.64677	5.59667	4.84297	5.14519	3.59669	3.58423	2.09729	2.50807
Bub1	5.94154	6.86836	6.67272	6.39016	5.27872	5.04113	3.58641	3.06463
Bub1b	6.23731	7.14449	7.0831	6.79944	5.0939	5.3179	4.07949	4.02467
C130021I20Rik	-2.79493	-3.93307	-5.54086	-5.56907	-1.43148	-2.39056	-1.27729	-0.379718
C130083A15Rik	-2.43077	-1.42277	-2.36537	-1.26542	-3.66149	-3.98084	-5.57164	-5.55656
C1qtnf2	0.0762798	-1.81031	-0.274235	-2.7112	1.23539	0.851274	1.30344	2.06829
C1qtnf7	1.73544	0.900487	-0.131025	0.216524	3.63107	3.15978	3.10199	3.22697
C4a	-1.34986	-2.05171	-1.14258	-0.989253	0.098799	0.670664	1.12069	1.01017
C4b	7.405	5.83405	6.77326	7.92783	9.14946	9.44634	9.44778	9.75677
C6	3.8373	0.557096	2.49328	1.52267	5.56136	6.32595	5.21221	5.1353
C7	-0.642578	0.557096	-3.21392	-3.94467	3.74217	4.40359	3.78899	6.55458
Cabp1	-4.02685	-3.93307	-3.21392	-3.94467	-1.67851	-1.03531	-2.57471	-0.267312
Cadm2	0.593973	-0.98624	-1.69373	-1.42624	2.28192	1.62191	2.79118	2.85709
Cadm3	1.54403	1.36155	0.26403	-1.60726	5.63605	5.98083	5.62942	6.12588
Cadps2	0.0762798	-2.34179	-3.21392	-5.56907	0.871337	1.45321	0.574645	1.43254
Capn6	5.8295	6.92057	5.92124	5.46049	0.506853	1.71813	1.84553	4.19131
Capn9	-5.6457	-5.53714	-4.31489	-3.94467	-1.97675	-1.65254	-1.66803	-1.34038
Car8	1.1988	-1.26213	-1.99082	-1.81431	1.83983	3.46171	2.02973	3.06463
Casc5	5.841	6.97247	6.43538	6.27717	4.55664	4.93099	3.13451	3.61942
Cbr2	3.4573	3.25624	4.86022	3.07826	5.91525	7.03064	7.40356	6.93323
Ccdc149	-0.738904	-0.555288	-0.970079	-2.7112	1.52585	1.56093	1.05424	2.26804
Ccdc170	-3.28321	-2.70526	-2.59682	-3.19994	0.317205	0.981066	1.21496	1.70475
Ccdc18	3.08066	4.61682	3.52338	3.63679	2.24689	2.0345	0.873349	1.29284
Ccdc68	-1.07377	-0.754732	-1.69373	-3.94467	1.04456	0.949696	0.476563	0.53968
Ccdc8	1.34694	-0.754732	0.545681	-0.226384	2.46076	2.26861	2.25353	2.8194
Ccdc80	5.89516	5.22358	5.68839	4.69544	7.3807	7.38852	7.7802	8.73177
Ccna2	7.3855	8.8889	8.0932	7.99314	6.67087	6.67368	5.02755	4.94715
Cd163	4.56087	3.97319	3.41473	0.964777	7.02702	7.80479	8.10627	8.1323
Cd207	-3.28321	-2.34179	-2.87262	-2.05612	0.317205	-1.65254	-0.22929	-0.379718
Cd209b	-0.311043	-2.05171	-2.59682	-3.94467	2.91592	3.87884	4.01544	4.86937
Cd209d	2.21839	0.105561	-0.433244	-5.56907	3.47328	4.51226	3.71026	4.16651
Cd209f	2.64784	1.80413	2.27915	-1.60726	5.81565	6.79889	7.21016	6.18265
Cd209g	0.334751	-0.555288	0.851906	-3.94467	4.44514	4.79198	5.29007	4.32732
Cd300e	2.90852	2.50813	3.96191	1.85566	1.16206	1.12843	-1.91191	-1.12912
Cd300lg	0.847201	0.998912	0.681253	1.72771	3.12333	3.1321	2.60643	4.22533
Cd36	4.93715	5.7328	3.21022	3.16551	7.09571	5.96032	6.23636	6.93837
Cd55	4.22973	4.02472	3.52338	1.47792	6.97378	6.7022	5.94923	6.07348
Cd5l	-1.51063	-1.60357	-1.05375	-3.19994	0.871337	1.21013	2.81144	1.13815
Cdc25c	3.98408	5.06411	5.14576	4.90433	2.90473	3.50011	2.06391	1.95699
Cdh23	-2.43077	-1.26213	-1.99082	-1.26542	1.04456	0.631661	2.31158	1.01017
Cdh9	-4.02685	-1.42277	-4.31489	-5.56907	0.248013	1.23636	2.01233	2.74093
Cdk15	-1.89856	-1.81031	-2.36537	-1.42624	0.871337	-0.00375507	0.424903	0.767878
Cdkn1c	-0.552283	-1.1176	-1.83464	-1.81431	2.34955	2.06409	1.6114	2.28657
Cdon	3.07359	2.6959	2.11642	1.25735	4.67009	4.69126	4.00228	5.57295
Cdsn	-2.43077	-0.555288	-1.23724	0.964777	1.16206	1.68041	1.701	2.59985
Cenpe	6.72195	7.88468	7.45402	7.39262	5.38527	5.74651	4.0961	4.07351
Cenpf	6.93254	7.96196	7.75633	7.48845	5.53074	6.16283	4.44953	4.59234
Ces1a	0.553876	-0.555288	-1.56537	-0.154162	-5.59536	-3.98084	-2.57471	-2.26477
Ces1f	-2.79493	-5.53714	-4.31489	-5.56907	-2.35316	0.591575	-0.605413	1.32906
Ces2g	0.813635	0.71987	-0.325316	-2.7112	3.20775	4.02522	3.76322	4.74421
Ces4a	-5.6457	-5.53714	-5.54086	-5.56907	-2.35316	-3.24068	-2.57471	-1.88704
Cgref1	0.813635	0.218815	0.487672	0.864036	3.80976	1.94188	2.51055	2.8194
Chp2	2.48679	1.03028	1.95454	0.678726	4.6734	5.16922	4.89144	5.2317
Chrdl1	3.76889	4.62968	3.07395	-0.467661	5.55779	6.29897	6.10301	6.09336
Cilp2	-5.6457	-5.53714	-5.54086	-5.56907	-2.35316	-3.98084	-3.83713	-3.58163
Ckap2l	5.89917	6.85035	6.74878	6.75265	5.06653	5.33469	3.87331	3.8796
Cldn10	-0.387061	-1.42277	-2.59682	-5.56907	1.79202	2.52422	1.86505	2.75431
Cldn11	-3.28321	-5.53714	-5.54086	-5.56907	-2.35316	-2.39056	-3.07203	-1.12912
Cldn19	-4.02685	-3.93307	-5.54086	-5.56907	-0.0676471	0.169634	0.621293	1.05411
Cldn22	-5.6457	-5.53714	-5.54086	-5.56907	-2.86384	-1.65254	-3.83713	-1.58797
Clec10a	5.18206	3.38315	4.12539	2.31599	6.5954	6.85128	6.99952	7.32766
Clec3b	0.512633	-0.017347	-0.131025	-3.94467	5.86414	6.09006	6.08232	6.65071
Clip4	1.41567	3.41915	-0.378271	1.64916	4.29028	4.49335	3.71564	4.37573
Clmn	-1.34986	-0.98624	-0.890994	-1.81431	1.16206	0.745642	1.43983	2.00254
Cmah	4.00282	3.91135	2.80375	0.270003	6.31262	6.54446	5.76933	5.84403
Cmpk2	6.55995	7.1169	5.29168	7.03826	3.53267	4.35353	3.49542	4.92662
Cndp1	-5.6457	-5.53714	-5.54086	-5.56907	-2.35316	-2.75389	-3.07203	-1.58797
Cngb1	-1.89856	-2.05171	-1.83464	0.898404	1.12395	1.90963	1.94057	0.819702
Cntfr	-2.14026	-3.93307	-3.21392	-5.56907	-0.873602	-1.03531	-1.66803	-0.501628
Col14a1	6.73153	4.9641	5.16786	2.74217	8.32683	8.90626	8.60949	9.12018
Col1a1	8.37772	7.71256	8.52235	7.28998	10.8584	9.62017	9.61162	10.3199
Col26a1	-4.02685	-5.53714	-4.31489	-5.56907	-1.97675	-1.85923	-1.66803	-2.7779
Col27a1	2.17939	1.45699	1.21577	0.996852	3.64459	3.36989	3.22035	4.50402
Col28a1	0.912077	0.513361	3.66751	-0.0197364	3.19861	3.61455	3.84411	3.62671
Col4a4	-0.953303	-1.26213	-2.16597	-3.19994	2.91592	3.36989	3.02601	4.39294
Col5a3	3.85391	4.17614	4.30407	4.65831	7.38574	6.75816	5.8177	5.87651
Col6a6	-1.20522	-2.70526	-2.59682	-5.56907	3.08417	4.09139	2.88019	5.31982
Col8a2	2.48679	1.06099	2.87336	0.864036	-1.43148	-0.914934	-3.07203	-0.634798
Colec11	-1.34986	-5.53714	-3.21392	-5.56907	-0.360009	-0.429235	-1.45947	0.53968
Coro2b	0.334751	0.272274	-0.000756304	-1.12074	3.06418	3.3217	2.71795	3.36418
Cpxm1	5.25421	5.27031	4.56299	2.68425	8.28265	7.81788	7.49251	6.21687
Cpz	-1.51063	-2.05171	-3.66184	-5.56907	2.85905	2.4477	2.36738	4.51977
Crabp1	8.12004	7.80757	8.91375	8.51197	5.80666	3.67334	4.34917	4.18638
Creb3l1	2.16615	0.998912	0.628543	-0.226384	4.06742	3.73904	2.25353	3.64837
Crip1	5.57911	4.9641	5.39095	3.28072	7.4097	7.46366	6.64895	6.44644
Crocc2	1.09085	-0.555288	-0.274235	-0.0853843	4.07244	5.10125	5.43258	3.50537
Ctsf	1.6429	1.2054	2.10682	0.792742	3.18941	3.56365	3.5507	4.05201
Cxcl13	3.56209	3.53303	2.1819	-0.868758	6.4595	6.67728	6.44687	4.16651
Cygb	2.56956	1.09105	2.20908	3.07074	4.62986	4.27977	4.25616	5.06188
Cyp2a4	-0.311043	-3.19231	-1.56537	-2.3468	-5.59536	-3.98084	-5.57164	-5.55656
Cyp2ab1	-1.51063	-1.60357	-2.36537	-5.56907	1.16206	1.10014	0.621293	0.964862
Cyp2d22	0.744065	-0.98624	0.331541	-0.302413	2.5497	2.70418	2.39449	2.98743
Cyp4b1	-0.738904	-0.865847	-1.05375	-3.19994	3.15202	3.49469	4.06269	3.86117
Cyp4f17	-1.89856	-2.05171	-1.14258	-2.7112	0.017975	0.781719	-0.605413	0.341205
Cyp51	6.12377	6.74202	7.17154	6.64544	4.96509	4.90669	4.2413	4.14127
Cys1	-1.20522	-2.70526	-1.69373	-2.3468	0.017975	0.591575	1.78535	2.76757
D930036K23Rik	0.512633	0.421702	-0.000756304	-0.868758	2.07775	2.24296	2.93661	1.49762
Daam2	-0.552283	-2.34179	-1.33854	-2.05612	0.776247	0.464164	0.134574	2.23024
Dact1	1.96681	1.25935	0.706903	-1.26542	4.21523	4.06235	3.30852	4.48409
Dact2	-2.43077	-3.93307	-2.16597	-5.56907	0.317205	0.591575	-0.605413	0.600201
Ddias	4.55326	5.60581	5.15394	4.75994	4.36979	3.15978	2.33975	1.70475
Ddn	-3.28321	-3.93307	-3.66184	-5.56907	-1.03671	-1.31116	-2.20558	-0.501628
Ddx4	0.912077	1.09105	-0.224902	0.419484	-1.67851	-2.75389	-1.66803	-2.26477
Diaph3	5.80622	7.06247	6.34281	6.44787	5.018	5.06145	3.5627	3.74535
Diras2	-0.0416396	-3.93307	-2.16597	-3.94467	0.620714	1.33678	0.794125	1.78516
Dlg2	1.83917	-0.555288	0.628543	-0.382672	3.18941	3.53752	3.91135	3.86117
Dmkn	0.847201	-0.0829646	0.805173	-3.94467	5.0154	4.44355	4.84305	1.95699
Dmrt2	-2.43077	-1.26213	-3.21392	-5.56907	1.04456	1.33678	1.78535	3.00991
Dnah1	-0.642578	-2.34179	-2.59682	-3.94467	0.248013	0.670664	0.574645	-0.0657888
Dnmt3l	-1.69159	-3.93307	-3.21392	-5.56907	1.12395	0.550342	0.2578	-1.12912
Doc2b	-1.07377	-5.53714	-3.66184	-5.56907	1.55479	0.591575	0.2578	-0.501628
Dpep1	2.75782	2.59461	2.03775	2.62391	5.21442	5.81774	5.90984	6.68167
Dpp4	5.33184	5.43466	3.82221	2.77953	6.56283	7.2323	7.00228	7.34986
Dpt	6.5968	6.33573	6.10127	3.73989	8.56081	8.5999	8.64308	9.3966
Draxin	-0.387061	-1.42277	-2.16597	-2.05612	2.21098	2.16315	1.99472	1.5599
Drp2	0.779269	1.85758	1.2684	0.996852	3.56148	3.31556	3.30137	4.33179
Duox1	-1.07377	-1.81031	-1.83464	-0.302413	2.26451	3.59441	1.82575	2.72743
Duoxa1	-0.642578	-0.98624	-0.325316	0.59738	2.03731	2.88918	1.41356	2.00254
Dusp15	-5.6457	-2.70526	-4.31489	-5.56907	-0.59407	-0.700678	-0.00016919	0.341205
Ebf1	2.93217	1.82217	2.03775	0.511172	5.28305	4.95883	4.44953	5.36631
Ebf2	0.632985	1.03028	0.29818	-1.81431	3.35487	3.85787	3.43795	4.51977
Ebf3	0.974161	-0.0829646	0.487672	-0.757556	3.38741	3.62947	3.13451	4.03018
Echdc2	-1.20522	-1.60357	-2.16597	-3.19994	0.175334	-0.132126	-0.148805	1.05411
Ecm1	7.2383	7.42198	7.58061	8.3201	9.71535	9.67455	9.76581	9.86979
Ect2	5.93863	6.95111	6.73949	6.31025	4.87903	5.14346	3.71564	3.69074
Eda	-1.69159	-2.05171	-1.56537	-2.7112	1.40391	1.18341	0.371324	1.5599
Edn1	1.39312	0.0454155	0.156441	-0.868758	2.34955	2.51354	1.74379	3.48144
Ednrb	1.73544	2.41612	1.68453	2.39032	5.9374	6.75021	7.35176	6.02463
Efcab1	-4.02685	-3.93307	-3.66184	-5.56907	-0.255832	-0.803832	-0.0725739	-0.0657888
Efcc1	-5.6457	-2.05171	-3.66184	-2.3468	-0.727076	-0.00375507	-0.405129	-0.0657888
Efhd1	-0.642578	-1.42277	-2.16597	-2.3468	4.48327	4.31712	3.39831	4.48409
Efs	-0.642578	-1.81031	-0.549904	-2.7112	2.17415	1.62191	1.9769	2.28657
Egfl6	-5.6457	-3.19231	-5.54086	-5.56907	-1.67851	-1.16665	-1.45947	-1.12912
Elfn1	-1.69159	-3.93307	-2.87262	-5.56907	0.726243	0.917629	-0.148805	-0.781522
Emx2	0.779269	-1.26213	0.156441	-1.60726	1.79202	2.54536	2.02973	2.59985
Emx2os	-1.07377	-1.60357	-1.05375	-1.81431	1.37175	2.4477	1.63433	2.13117
En1	-1.34986	-2.70526	-1.69373	-5.56907	1.63827	0.851274	0.834281	0.111004
Engase	0.236847	-0.380097	0.805173	0.466056	2.15538	2.14941	2.19305	3.82992
Enpep	0.67097	0.272274	-0.0862826	-1.42624	4.12162	5.1794	4.88667	4.66142
Entpd2	-0.842124	-1.26213	-1.83464	-5.56907	2.99195	2.97737	2.66326	3.92763
Entpd3	-2.43077	-3.93307	-3.21392	-3.94467	0.960546	1.31232	2.04692	-1.12912
Epha1	-1.69159	-2.34179	-2.87262	-3.19994	-0.0676471	0.816916	0.621293	0.268478
Ephx2	-0.387061	-0.151709	-1.33854	-2.7112	0.564907	1.04183	1.01983	2.30487
Ephx3	-1.20522	-2.70526	-1.99082	-1.81431	0.564907	0.274635	-0.501798	1.5291
Ercc6l	5.08516	6.033	5.71075	5.67392	4.1456	4.02897	3.12645	2.86944
Esco2	4.86525	6.00169	5.43766	5.58835	4.11192	4.00628	2.9458	2.5699
Esyt3	-2.14026	-0.754732	-0.890994	-1.81431	0.776247	1.85988	2.80135	4.08943
F13a1	8.86381	7.12555	8.32101	7.08797	9.42103	10.1772	10.2528	10.1086
F830016B08Rik	6.17258	7.61958	4.87302	6.52962	3.92507	4.79198	1.43983	3.29263
F9	-0.842124	0.323822	-0.611974	-1.12074	-2.86384	-3.98084	-1.45947	-2.7779
Fa2h	-5.6457	-3.93307	-4.31489	-5.56907	-0.158673	-1.16665	-0.838054	0.268478
Faah	2.44356	2.15663	1.06525	-0.382672	3.86279	3.46726	3.06871	3.83623
Fabp4	2.50794	2.34306	2.30458	2.91159	4.70923	5.08149	4.46879	7.25364
Fam124a	-0.387061	-1.42277	-2.16597	-3.19994	2.53525	2.96958	2.58305	3.50537
Fam13c	0.512633	1.09105	0.29818	-0.989253	3.44264	3.16662	3.06871	4.0947
Fam150b	-5.6457	-5.53714	-5.54086	-5.56907	-3.66149	-3.24068	-3.83713	-1.88704
Fam167a	-2.14026	-1.60357	0.0401777	-2.3468	0.824575	1.12843	0.752819	2.06829
Fam178b	-3.28321	-2.70526	-2.59682	-2.7112	-0.360009	-0.00375507	-0.22929	0.658286
Fam198a	-2.79493	-3.93307	-3.21392	-3.94467	-1.67851	-1.16665	-0.605413	1.05411
Fam57b	-5.6457	-3.93307	-3.66184	-3.19994	-1.97675	-1.85923	-1.27729	0.025314
Fam71f1	-2.14026	-0.98624	-2.16597	-0.382672	-5.59536	-3.24068	-3.83713	-5.55656
Fbln1	2.74006	1.72965	2.11642	-0.868758	4.7442	4.09139	4.84797	4.54693
Fbxl7	-4.02685	-5.53714	-3.66184	-5.56907	-1.67851	-1.65254	-2.57471	-1.58797
Fcna	2.24382	2.09861	2.4635	0.931972	5.38728	6.50791	6.24197	4.75423
Fgf16	-3.28321	-2.70526	-5.54086	-3.94467	-1.03671	-0.914934	0.0687747	-1.88704
Fgf18	-1.20522	-2.05171	-1.69373	-5.56907	1.76751	2.24296	2.20841	0.341205
Fgf2os	-3.28321	-5.53714	-1.99082	-3.94467	-1.22063	-0.803832	0.424903	-1.58797
Fgf9	-2.43077	-0.865847	-2.87262	-5.56907	-0.158673	0.22309	0.873349	0.025314
Fhl5	-0.953303	-2.70526	-2.36537	-2.05612	-0.255832	0.114121	-0.0725739	1.88584
Flg2	-2.14026	-2.70526	-1.99082	-3.94467	-5.59536	-5.58188	-5.57164	-5.55656
Fndc1	5.07811	2.84449	4.82843	0.466056	6.67334	6.96057	6.34719	7.48389
Fndc4	0.0762798	-1.26213	0.29818	-1.12074	1.69137	1.38448	1.33177	1.75885
Folr2	5.05675	4.31953	5.63177	3.64694	6.94946	7.57514	7.57221	7.24715
Fras1	-4.02685	-3.93307	-3.21392	-5.56907	-1.22063	-0.914934	-1.11556	0.268478
Frmd3	-2.14026	-2.34179	-4.31489	-5.56907	-0.0676471	-0.803832	-0.71705	0.714122
Fxyd1	2.58953	1.92589	2.04782	2.57163	3.54715	3.70187	4.3834	5.59356
Fxyd2	0.185285	-0.865847	0.229051	-2.7112	3.18941	2.66609	1.78535	2.04671
Fzd10	-4.02685	-3.19231	-5.54086	-5.56907	-0.0676471	0.550342	-0.22929	-0.501628
Gabra3	2.51839	-0.151709	-0.490395	-3.19994	4.85887	5.15725	5.29367	5.37283
Gabrb2	-4.02685	-5.53714	-3.66184	-5.56907	-2.35316	-0.514165	-0.970145	0.600201
Gabre	-0.238831	-0.465035	-1.23724	-5.56907	2.67361	2.62696	3.27972	2.92964
Gabrq	-5.6457	-3.93307	-5.54086	-5.56907	-1.67851	-1.85923	-1.11556	0.025314
Galnt15	1.14583	1.90912	1.81998	1.47792	4.31586	4.52828	5.28645	6.42882
Galnt16	1.24989	0.272274	0.457768	-2.7112	5.11349	5.36325	5.2405	5.48541
Gas6	4.34876	3.5385	5.06624	2.9612	6.66092	6.77448	7.12572	7.68851
Gata6	-0.842124	-5.53714	-3.21392	-5.56907	0.38323	0.781719	-0.148805	0.191888
Gbp10	5.73292	5.50613	4.42104	5.74292	2.60609	2.94592	-0.970145	0.964862
Gbp11	5.5035	4.08572	2.87901	5.48472	1.86316	1.98893	-2.57471	-0.379718
Gbp3	8.70711	8.84809	7.83876	8.82877	6.87684	7.40524	4.84797	6.44747
Gbp7	8.51653	8.40422	7.68452	8.1404	6.31156	7.26891	4.6708	6.08279
Gbp9	9.69783	8.94103	8.47228	9.52951	7.27651	8.04753	4.95428	6.48607
Gck	-5.6457	-3.93307	-5.54086	-5.56907	-2.35316	-2.10057	-3.07203	-1.34038
Gda	7.43773	6.54025	6.06825	5.1541	8.7508	9.21443	8.52863	8.47221
Gdf10	1.29923	-3.93307	-1.69373	-5.56907	3.2526	3.4393	3.45092	5.43021
Gen1	4.08249	4.95186	4.55771	4.60988	2.83566	3.03082	1.65689	1.61959
Gfpt2	3.79062	3.05741	3.16003	2.91159	7.1601	6.56013	5.85722	5.35098
Ggt5	2.46534	0.794851	1.40002	1.20339	3.94707	4.18865	4.38678	4.27259
Gja3	-5.6457	-5.53714	-5.54086	-5.56907	-2.86384	-2.10057	-1.66803	0.476507
Gjb1	-5.6457	-5.53714	-5.54086	-5.56907	-1.97675	-3.98084	-2.20558	-1.88704
Gldc	0.70798	-0.865847	0.0401777	-1.26542	2.52066	2.69475	2.43422	1.29284
Glis3	3.48422	2.2922	1.67156	1.11847	5.31934	4.84622	5.07231	4.05741
Glyat	-4.02685	-5.53714	-5.54086	-5.56907	-2.86384	-1.85923	-2.57471	-3.58163
Gm10471	-5.6457	-5.53714	-5.54086	-5.56907	-2.35316	0.274635	0.2578	-3.58163
Gm10484	-1.89856	-0.651566	-1.69373	-2.7112	-5.59536	-5.58188	-5.57164	-5.55656
Gm10600	-5.6457	-5.53714	-5.54086	-5.56907	-2.86384	-2.75389	-2.57471	-2.26477
Gm10699	-5.6457	-5.53714	-5.54086	-5.56907	-3.66149	-3.24068	-1.91191	-1.34038
Gm11816	0.847201	2.00697	-0.1772	0.103225	1.88611	2.97737	3.15844	2.92964
Gm12185	5.39845	6.20266	4.43837	4.85706	2.71265	3.60954	0.476563	2.44346
Gm12250	7.1549	7.02548	6.26238	6.90516	4.93238	6.00678	2.77063	4.57359
Gm12354	-4.02685	-5.53714	-5.54086	-5.56907	-1.67851	-2.10057	-1.27729	-1.34038
Gm12381	-4.02685	-5.53714	-4.31489	-5.56907	-0.873602	-1.65254	-0.314533	-0.944876
Gm12565	-2.43077	-2.34179	-2.36537	-3.19994	-5.59536	-3.24068	-5.57164	-5.55656
Gm12688	-5.6457	-3.93307	-5.54086	-5.56907	-2.86384	-3.24068	-2.57471	-2.7779
Gm12796	-2.43077	-5.53714	-3.21392	-3.19994	0.017975	0.591575	0.2578	-0.781522
Gm13301	-2.79493	-3.93307	-3.21392	-5.56907	-0.873602	-0.200866	-0.501798	-1.88704
Gm13307	-3.28321	-3.19231	-2.36537	-3.94467	-0.0676471	-0.0665134	-0.970145	-1.12912
Gm13415	-4.02685	-5.53714	-4.31489	-5.56907	0.620714	0.114121	-0.314533	0.268478
Gm13418	-5.6457	-5.53714	-3.66184	-5.56907	-1.22063	-2.10057	-2.20558	-1.58797
Gm13450	-2.79493	-2.05171	-2.59682	-3.19994	-5.59536	-5.58188	-3.83713	-5.55656
Gm13688	-2.79493	-3.19231	-4.31489	-1.81431	-1.43148	-0.700678	-0.71705	-0.781522
Gm13749	-4.02685	-5.53714	-3.66184	-3.94467	-1.97675	-1.47178	-1.91191	-0.944876
Gm13832	-5.6457	-5.53714	-3.21392	-5.56907	-2.35316	-2.10057	-2.57471	-2.7779
Gm13961	-3.28321	-3.19231	-2.87262	-2.7112	-5.59536	-5.58188	-5.57164	-5.55656
Gm14139	0.632985	2.99518	1.87758	2.66442	-2.35316	-1.31116	-0.148805	-0.944876
Gm14398	-2.14026	-2.70526	-3.66184	-2.7112	-5.59536	-5.58188	-3.83713	-5.55656
Gm14730	-1.89856	-1.26213	-1.99082	-2.05612	-5.59536	-3.98084	-5.57164	-3.58163
Gm14809	-5.6457	-3.93307	-5.54086	-5.56907	-1.97675	-3.98084	-1.91191	-1.58797
Gm14812	-4.02685	-5.53714	-5.54086	-3.94467	-2.35316	-2.39056	-1.45947	-1.12912
Gm15635	-5.6457	-5.53714	-5.54086	-5.56907	-3.66149	-3.98084	-2.57471	-1.58797
Gm15675	1.37022	1.33667	1.36823	-2.05612	5.19157	4.53886	3.21276	3.61209
Gm16073	-5.6457	-5.53714	-4.31489	-3.94467	-2.86384	-2.39056	-3.07203	-2.7779
Gm16436	-3.28321	-2.34179	-2.36537	-2.7112	-5.59536	-5.58188	-5.57164	-5.55656
Gm17455	-3.28321	-3.19231	-3.66184	-3.94467	1.19919	0.851274	1.51587	1.36438
Gm20667	1.99703	3.0421	2.20908	2.22413	1.0848	0.816916	-1.45947	0.191888
Gm20684	-5.6457	-5.53714	-5.54086	-3.94467	-2.35316	-3.24068	-3.07203	-2.7779
Gm21451	-5.6457	-5.53714	-3.66184	-5.56907	-0.59407	-0.0665134	-1.27729	-0.944876
Gm22009	1.83917	1.17765	2.55813	2.67437	-0.0676471	-0.914934	-0.970145	-0.267312
Gm23833	-1.20522	-0.555288	0.0401777	-0.757556	-1.97675	-3.24068	-2.57471	-5.55656
Gm24339	2.17939	1.80413	1.9758	0.371357	-1.43148	-1.65254	-1.91191	-1.88704
Gm25636	-3.28321	-2.70526	-2.59682	-2.7112	-5.59536	-3.98084	-5.57164	-5.55656
Gm26777	-5.6457	-5.53714	-5.54086	-5.56907	-3.66149	-2.75389	-2.20558	-3.58163
Gm2710	-1.89856	-1.1176	-2.36537	-1.12074	-3.66149	-3.98084	-3.83713	-3.58163
Gm28177	-2.14026	-2.34179	-2.87262	-2.05612	-5.59536	-3.98084	-5.57164	-3.58163
Gm28722	-5.6457	-3.19231	-5.54086	-5.56907	-1.67851	-1.47178	-2.20558	-1.58797
Gm34294	-5.6457	-2.70526	-3.66184	-5.56907	-1.97675	0.0563866	0.710296	1.01017
Gm35048	-2.14026	-2.05171	-4.31489	-5.56907	0.564907	0.324402	-0.0725739	-0.163035
Gm37052	-1.51063	-1.1176	-1.99082	-1.81431	-3.66149	-3.24068	-3.07203	-5.55656
Gm37058	-2.14026	-2.34179	-2.36537	-3.94467	-5.59536	-3.98084	-5.57164	-5.55656
Gm37183	-1.34986	-0.98624	-1.56537	-1.12074	-3.66149	-2.75389	-2.57471	-5.55656
Gm37262	-2.79493	-2.70526	-1.83464	-3.19994	-5.59536	-5.58188	-3.83713	-5.55656
Gm37423	-1.34986	-0.98624	-0.744749	-1.81431	-3.66149	-2.75389	-3.07203	-5.55656
Gm37589	0.943453	1.43371	0.364149	0.216524	-2.35316	-0.429235	-1.91191	-0.944876
Gm37646	-1.89856	-3.19231	-2.87262	-2.7112	-3.66149	-5.58188	-5.57164	-5.55656
Gm37653	-2.43077	0.0454155	-1.56537	-1.42624	-5.59536	-5.58188	-3.07203	-3.58163
Gm37949	-2.14026	-0.465035	-1.23724	-1.26542	-5.59536	-3.98084	-3.07203	-5.55656
Gm37978	-1.34986	-2.05171	-1.83464	-2.05612	-5.59536	-5.58188	-3.07203	-5.55656
Gm38050	-2.79493	-2.70526	-3.66184	-3.94467	-5.59536	-5.58188	-5.57164	-5.55656
Gm38055	-2.43077	-2.34179	-3.21392	-2.7112	-5.59536	-5.58188	-3.83713	-5.55656
Gm38079	-1.51063	-1.42277	-1.83464	-3.94467	0.506853	0.324402	-0.605413	0.191888
Gm38377	-2.14026	-1.81031	-2.16597	-2.05612	-5.59536	-3.24068	-3.83713	-5.55656
Gm42487	-3.28321	-5.53714	-3.66184	-3.94467	-1.22063	-0.00375507	-1.27729	0.964862
Gm42632	-4.02685	-3.19231	-3.66184	-5.56907	-1.67851	-0.429235	-1.91191	-1.88704
Gm42776	-0.642578	-2.34179	-1.83464	-2.7112	-5.59536	-5.58188	-5.57164	-5.55656
Gm43256	-3.28321	-2.70526	-3.21392	-3.19994	-5.59536	-5.58188	-5.57164	-5.55656
Gm43283	-2.79493	-3.19231	-3.66184	-3.19994	-5.59536	-5.58188	-5.57164	-5.55656
Gm43288	-2.43077	-3.93307	-2.16597	-3.94467	-5.59536	-5.58188	-5.57164	-5.55656
Gm43365	-3.28321	-3.93307	-2.87262	-2.3468	-5.59536	-5.58188	-5.57164	-5.55656
Gm43419	-5.6457	-5.53714	-4.31489	-5.56907	-0.727076	-1.85923	-1.11556	-1.88704
Gm43727	-4.02685	-3.19231	-2.16597	-3.94467	-5.59536	-5.58188	-5.57164	-5.55656
Gm43792	-2.43077	-1.81031	-1.33854	-1.60726	-3.66149	-3.24068	-3.83713	-5.55656
Gm43804	-3.28321	-2.34179	-2.87262	-2.7112	-5.59536	-3.98084	-5.57164	-5.55656
Gm43817	-2.14026	-1.60357	-1.83464	-2.3468	-2.86384	-3.98084	-5.57164	-5.55656
Gm44027	-1.89856	-1.1176	-2.87262	-2.7112	-5.59536	-5.58188	-3.83713	-5.55656
Gm44040	-4.02685	-3.93307	-3.21392	-5.56907	-1.97675	-2.10057	-1.27729	-1.88704
Gm44414	-1.69159	-1.81031	-1.23724	-1.26542	-5.59536	-3.98084	-2.57471	-3.58163
Gm44766	-4.02685	-5.53714	-4.31489	-5.56907	-0.873602	-0.803832	-1.27729	-2.26477
Gm44956	-4.02685	-3.19231	-2.87262	-3.19994	-5.59536	-5.58188	-5.57164	-5.55656
Gm45114	-4.02685	-5.53714	-5.54086	-5.56907	-3.66149	-2.75389	-2.20558	-1.88704
Gm45187	-5.6457	-3.19231	-2.87262	-3.19994	-0.873602	0.37251	-0.605413	-0.163035
Gm4951	7.43773	7.03663	6.0243	7.23557	4.6162	5.91637	3.04324	4.99302
Gm5518	-2.14026	-0.0829646	-2.36537	-1.81431	-5.59536	-2.75389	-5.57164	-5.55656
Gm6023	-1.51063	-2.05171	-2.59682	-3.19994	-3.66149	-5.58188	-5.57164	-5.55656
Gm7361	-2.79493	-2.70526	-5.54086	-3.19994	-0.472298	0.22309	1.35955	-1.12912
Gm765	-1.51063	-2.34179	-1.83464	-5.56907	2.57817	2.96958	3.49542	2.7807
Gm9431	-2.14026	-2.70526	-2.16597	-2.05612	-3.66149	-5.58188	-3.83713	-5.55656
Gm9553	-5.6457	-5.53714	-5.54086	-5.56907	-2.35316	-3.24068	-2.57471	-3.58163
Gm9899	-2.79493	-3.93307	-1.56537	-5.56907	1.23539	-1.31116	0.2578	-0.379718
Gm9978	-5.6457	-5.53714	-5.54086	-5.56907	-3.66149	-3.98084	-3.07203	-2.7779
Gml	-3.28321	-5.53714	-5.54086	-5.56907	-2.86384	-2.39056	-1.66803	-0.781522
Gna14	0.236847	-0.98624	-1.4475	-1.26542	1.12395	1.45321	1.1528	1.64854
Gnai1	-0.842124	-1.26213	-2.36537	-0.757556	1.19919	0.670664	0.752819	3.16821
Gng7	1.24989	-0.865847	-0.1772	-0.654315	2.03731	1.64167	2.02973	3.48946
Gnrhr	-5.6457	-5.53714	-5.54086	-5.56907	-3.66149	-1.85923	-2.20558	-2.26477
Gpc3	1.37022	1.87496	-0.676835	-1.60726	4.73475	5.50352	5.88974	5.73523
Gpr1	-2.43077	-3.19231	-3.66184	-5.56907	1.46617	2.0345	2.49811	3.15818
Gpr27	-0.387061	-1.42277	-2.59682	-3.19994	1.88611	1.5188	0.948448	1.17841
Gpr37l1	-2.79493	-3.19231	-3.66184	-5.56907	-1.43148	-1.03531	-0.605413	-0.379718
Gprc5c	1.54403	1.5465	1.61849	0.996852	3.44264	3.79307	3.72635	4.30477
Gpx3	5.4334	4.8212	4.36576	2.57163	7.91593	7.80534	8.13594	8.32868
Gpx7	1.95146	0.218815	1.36823	-0.989253	4.21975	3.75728	3.50167	3.61942
Grik2	5.60509	5.45214	6.16222	5.94243	2.44538	2.94592	3.67752	3.20765
Grik3	-4.02685	-3.19231	-5.54086	-5.56907	-2.35316	-1.85923	-0.314533	0.53968
Grip2	-5.6457	-2.70526	-2.59682	-5.56907	0.871337	0.981066	1.9033	1.73205
Gsta3	-4.02685	-3.19231	-4.31489	-3.19994	-0.158673	0.169634	0.911387	1.67692
Gstm6	-2.14026	-5.53714	-5.54086	-5.56907	-1.43148	-0.429235	-1.11556	-1.12912
Gstp2	-1.34986	-0.0829646	0.118718	-2.3468	1.43537	0.745642	2.01233	1.75885
Gstt1	1.56435	0.830929	1.28552	0.103225	2.59219	3.37581	3.54466	3.80443
H2-M11	-4.02685	-5.53714	-4.31489	-5.56907	-0.727076	-1.16665	-1.66803	-0.944876
Has2os	-2.14026	-2.70526	-3.66184	-2.3468	1.52585	1.94188	1.86505	2.45989
Hba-a1	-0.738904	-1.60357	-1.23724	0.466056	1.76751	0.917629	2.40786	2.96459
Hba-a2	-0.842124	-1.60357	-1.83464	0.103225	1.37175	1.04183	1.94057	2.8194
Hcn4	-2.79493	-3.93307	-4.31489	-5.56907	0.960546	1.94188	0.710296	-0.163035
Hcrtr1	-5.6457	-5.53714	-5.54086	-5.56907	-3.66149	-3.98084	-3.83713	-2.7779
Heg1	5.43478	5.90134	4.80636	6.9611	7.74047	8.09892	7.67391	7.70195
Herc6	6.6471	7.17595	5.66077	6.60765	4.47194	5.17771	3.05178	5.02096
Hid1	1.54403	0.421702	0.874717	0.419484	2.90473	2.45888	3.24291	3.39866
Hmgcs2	-1.51063	-1.42277	-1.99082	-3.19994	2.03731	1.40776	0.873349	3.20765
Hmmr	6.15175	7.14941	6.83708	6.68904	5.16366	5.55394	3.75278	3.76531
Hmox1	5.91409	5.18751	5.46704	4.60728	8.9741	9.05267	9.02749	6.14759
Hoxa1	-1.69159	-2.34179	-2.36537	-3.94467	-0.59407	-0.349028	-0.605413	-0.379718
Hoxa10	-0.642578	-0.651566	0.156441	-3.19994	1.00316	1.45321	1.01983	1.59006
Hoxa11	-4.02685	-5.53714	-3.21392	-5.56907	0.175334	-1.31116	-1.45947	-1.58797
Hoxa2	-4.02685	-5.53714	-4.31489	-3.94467	-2.86384	-1.47178	-1.45947	-1.88704
Hoxa3	-3.28321	-2.34179	-1.99082	-2.7112	-0.727076	0.550342	-0.405129	0.658286
Hoxa7	-2.14026	-0.865847	-1.56537	-1.60726	0.871337	1.10014	0.794125	1.13815
Hoxa9	-0.842124	-0.465035	-0.325316	-2.05612	0.776247	1.5188	1.12069	1.86132
Hoxc10	0.38132	-0.017347	-0.378271	-2.3468	1.93095	1.33678	1.1528	1.29284
Hoxc11	-2.79493	-3.93307	-2.59682	-5.56907	-0.360009	-1.31116	-0.501798	0.410442
Hoxc9	-1.20522	-1.42277	-3.21392	-5.56907	0.620714	0.464164	0.315678	-0.0657888
Hpdl	-5.6457	-5.53714	-5.54086	-5.56907	-3.66149	-3.98084	-3.83713	-2.7779
Hr	1.00423	1.06099	1.21577	2.00508	3.51069	3.99095	4.2073	4.8755
Hrh1	-1.51063	-0.754732	-2.36537	-2.3468	0.564907	1.4754	0.710296	1.17841
Hs3st1	-0.170062	-2.70526	-1.14258	-2.7112	1.12395	0.884833	-0.22929	1.93366
Hs3st3a1	-3.28321	-3.93307	-5.54086	-5.56907	-1.22063	-2.39056	-2.20558	-0.634798
Hs3st6	-2.79493	-2.05171	-1.14258	-2.3468	-3.66149	-5.58188	-5.57164	-5.55656
Hspa12a	1.34694	0.757848	1.16115	-0.868758	3.04391	3.1321	3.04324	3.61942
Hspb8	1.5025	3.58149	1.57736	0.678726	4.64003	3.89128	3.68303	4.89978
Hspd1-ps4	-4.02685	-3.19231	-5.54086	-3.19994	0.175334	-0.700678	-2.20558	-0.781522
Htra3	2.54931	2.50813	3.23688	2.48382	6.37582	6.56596	6.17807	5.80278
Icam5	-0.238831	-1.26213	-1.33854	-1.26542	1.0848	0.949696	2.29728	2.49219
Id4	-0.738904	-0.0829646	-0.224902	-1.12074	0.960546	1.87665	1.24506	3.52111
Idi1	3.81202	4.74761	4.62988	4.58899	2.64698	2.7413	1.84553	1.88584
Ifi44	7.52165	8.19306	5.93215	7.85204	3.18016	4.55979	3.08545	5.50136
Ifit1	9.13641	9.23073	7.73662	9.24682	5.06653	6.63106	6.30584	7.34213
Ifit1bl1	6.06168	6.77654	4.70976	5.0259	3.04391	4.10925	2.58305	3.48144
Ifit3	9.14929	9.29551	7.98336	9.46728	5.22796	6.51797	6.48205	7.7776
Ifit3b	7.25598	7.56104	5.87249	7.50841	2.64698	4.17515	4.73584	5.89324
Ifitm6	2.44356	1.25935	0.941063	-0.654315	2.81188	3.80188	3.29419	2.72743
Igfbp5	5.40832	5.97675	4.88991	3.10057	8.13745	7.87196	7.75754	8.75025
Igfbp6	2.94773	3.46579	3.6902	4.46834	5.27002	5.50082	6.35842	6.25737
Iglon5	-0.738904	-2.34179	-0.131025	-2.3468	0.564907	0.274635	1.30344	1.09674
Igsf1	-5.6457	-3.93307	-4.31489	-5.56907	-0.255832	1.4754	0.948448	-0.379718
Igsf11	-4.02685	-3.93307	-4.31489	-5.56907	-1.97675	-2.39056	-1.45947	-1.12912
Iigp1	10.8493	10.2973	9.87084	10.2247	8.6661	9.24402	5.48239	7.07925
Il1r2	4.72784	4.27112	3.11284	1.94057	5.70059	6.25313	5.95037	6.39612
Il31ra	-1.51063	-0.555288	-2.87262	-5.56907	0.017975	2.25584	3.3916	2.06829
Ildr2	0.0762798	-0.0829646	-1.33854	-0.989253	3.41923	3.49469	3.48285	4.63635
Inha	-1.69159	-3.19231	-1.99082	-3.94467	0.38323	0.169634	0.984581	0.341205
Irak3	4.22973	3.52204	3.66097	2.14046	5.76856	5.90107	5.23489	5.28568
Irf4	4.60813	3.35245	3.33472	2.14046	4.95155	5.66796	5.38775	6.05333
Irx1	-3.28321	-3.19231	-3.21392	-5.56907	1.04456	-0.132126	-0.148805	0.111004
Isg15	6.45704	6.67164	6.1085	7.0889	3.99008	4.941	3.81932	4.81614
Islr2	-1.89856	-2.34179	-2.87262	-3.94467	1.46617	1.80834	1.21496	2.68615
Itga11	1.43787	-0.223895	2.10682	-2.7112	2.69975	3.90361	3.18973	3.81084
Itgb4	-1.07377	-0.151709	0.828729	1.52267	2.53525	2.94592	2.67437	3.87348
Itih5	3.46273	3.58149	2.50795	2.02076	6.13478	6.76662	6.04323	7.4864
Jakmip3	-3.28321	-3.93307	-2.59682	-5.56907	-0.158673	1.01177	2.83142	-0.501628
Jam2	3.55195	2.33051	3.1967	4.0951	5.24804	5.06145	5.29906	6.3528
Kank4	-3.28321	-3.19231	-2.59682	-2.3468	0.317205	-0.132126	-0.970145	1.29284
Kazn	-0.738904	-0.223895	-0.490395	-0.868758	2.28192	2.04937	1.12069	2.45989
Kcna1	-4.02685	-3.93307	-5.54086	-3.19994	-0.255832	-0.60441	-0.00016919	0.964862
Kcna2	-0.170062	-0.98624	-3.21392	-3.94467	2.59219	2.5662	2.35363	3.21734
Kcna6	-2.43077	-2.70526	-2.87262	-3.19994	0.175334	0.169634	0.0687747	1.21757
Kcnh1	-2.79493	-1.81031	-1.56537	-2.05612	-0.0676471	-0.200866	-0.605413	0.714122
Kcnj10	3.50013	2.55202	2.9014	3.59025	0.620714	0.781719	-5.57164	-0.267312
Kcnj3	-5.6457	-5.53714	-4.31489	-5.56907	-2.35316	-1.65254	-3.07203	-3.58163
Kcnk1	-5.6457	-5.53714	-3.66184	-5.56907	-1.22063	-1.85923	-1.27729	-0.501628
Kcnn3	-2.79493	-1.1176	-5.54086	-2.7112	-0.0676471	1.8429	-0.605413	1.46545
Kcnq4	-2.43077	-1.26213	-2.16597	-5.56907	1.46617	0.464164	-0.838054	1.46545
Kcns3	-3.28321	-2.70526	-4.31489	-3.19994	-1.03671	-1.47178	-1.45947	-0.944876
Kcp	-1.89856	-3.19231	-1.56537	-3.19994	0.446366	0.324402	-0.00016919	-0.0657888
Kif15	5.91903	6.995	6.47651	6.31662	5.13999	5.13651	3.5507	3.34662
Kif20a	6.30832	7.12328	7.41273	7.1179	5.08401	5.69659	4.29983	4.26326
Kif20b	6.41359	7.11462	7.04023	6.51655	5.22121	5.46937	4.2073	4.04113
Kif26b	5.56909	3.58149	6.19771	5.19442	2.44538	1.62191	2.04692	0.767878
Kif2c	5.16219	6.13573	6.20504	5.98102	4.19239	4.47143	2.9458	2.41004
Kif4	5.7441	6.68649	6.47977	6.36734	4.77219	5.11899	3.41165	3.48144
Klhl29	-0.842124	-1.1176	-0.611974	-3.19994	1.0848	1.12843	0.371324	2.21096
Klra17	3.6503	1.72965	3.30564	2.48382	1.33885	1.07128	-2.57471	-1.58797
Klra2	6.93596	6.87432	6.49227	5.89853	5.5667	5.41872	2.87056	3.20765
Krt1	-0.552283	-1.42277	-1.83464	-3.94467	-5.59536	-5.58188	-5.57164	-5.55656
Krt13	0.0185245	-1.42277	1.16115	0.216524	3.71037	3.91584	3.43795	2.99871
Krt14	-1.34986	-1.81031	-3.21392	-2.7112	-5.59536	-5.58188	-3.83713	-5.55656
Krt15	-0.842124	-1.60357	-1.4475	-3.19994	0.098799	2.12153	1.5881	3.65552
Krt19	-3.28321	-5.53714	-2.87262	-5.56907	-1.97675	-0.60441	-1.91191	-0.501628
Krt36	-5.6457	-5.53714	-3.66184	-3.94467	-1.67851	-2.39056	-2.57471	-0.634798
Krt5	0.0185245	-0.865847	-1.69373	-3.19994	-5.59536	-5.58188	-5.57164	-5.55656
Krt77	1.1988	0.373592	-0.1772	-2.3468	-5.59536	-5.58188	-5.57164	-5.55656
Lama1	-1.89856	-3.19231	-2.87262	-2.3468	-3.66149	-5.58188	-5.57164	-5.55656
Larp6	-0.387061	-2.34179	-1.4475	-0.467661	2.33294	2.06409	1.92205	1.59006
Lbp	3.66449	3.35865	2.55813	0.931972	7.97399	8.02136	7.6708	7.07325
Lctl	-4.02685	-3.93307	-5.54086	-5.56907	-1.67851	-2.10057	-3.07203	-1.12912
Lgi1	-4.02685	-5.53714	-5.54086	-5.56907	-1.43148	0.324402	-1.45947	0.714122
Lgi2	2.87636	1.58925	2.55813	0.270003	5.73102	5.54741	5.35362	5.4509
Lgi3	-1.51063	-1.81031	-1.56537	-2.7112	1.86316	1.97342	1.49096	1.49762
Lgi4	2.42144	0.830929	1.88883	2.35363	3.66464	4.17515	4.28542	5.68721
Lilra5	2.80982	1.33667	3.33883	3.51472	0.960546	0.0563866	-1.11556	0.658286
Lims2	-2.14026	-2.05171	-2.87262	0.0430538	2.60609	3.04573	3.28698	3.73189
Lipg	1.7174	3.276	2.88464	1.76544	-0.59407	0.591575	-1.27729	-1.12912
Lmx1a	-1.89856	-3.93307	-3.21392	-5.56907	0.776247	0.169634	-0.501798	-0.163035
Lmx1b	-5.6457	-5.53714	-5.54086	-5.56907	-1.97675	-2.10057	-3.07203	-1.88704
Lonrf2	-5.6457	-3.93307	-4.31489	-5.56907	-1.67851	-1.65254	-1.11556	0.111004
Loxl2	5.12333	3.96103	4.23743	0.103225	7.80174	7.44831	6.31296	6.71968
Lrch2	4.15799	5.49634	4.27436	5.04136	2.31613	2.13554	3.08545	2.96459
Lrfn2	-5.6457	-5.53714	-5.54086	-5.56907	-2.35316	-3.24068	-3.83713	-2.7779
Lrg1	0.0762798	-0.555288	0.118718	-0.382672	2.93806	3.22019	2.36738	2.79372
Lrp3	-1.34986	-1.60357	-1.69373	-5.56907	2.11708	1.71813	2.06391	2.47613
Lrrc10b	-5.6457	-5.53714	-4.31489	-3.19994	-1.22063	-1.47178	-1.91191	-1.88704
Lrrc9	-4.02685	-1.81031	-1.83464	-3.94467	-1.03671	-0.429235	-0.605413	-0.781522
Lrrn4cl	3.79492	2.14234	3.25872	4.46261	6.36564	6.46348	6.66365	6.90127
Lrrtm2	3.00089	4.37862	3.703	3.53124	0.446366	1.68041	0.873349	0.964862
Lrrtm3	-4.02685	-3.93307	-4.31489	-5.56907	-1.67851	-2.10057	-3.07203	-1.58797
Ltf	1.5025	0.557096	2.59294	2.1829	-0.727076	-0.200866	-5.57164	-2.7779
Luzp2	-5.6457	-3.93307	-5.54086	-5.56907	-3.66149	-1.65254	-1.66803	-0.944876
Lvrn	-1.89856	-1.42277	-1.83464	-2.7112	2.57817	3.82799	4.08366	4.13617
Lyl1	1.1988	0.557096	1.30245	0.678726	2.78771	3.11099	2.96402	3.48946
Lypd1	-2.79493	-5.53714	-5.54086	-5.56907	-0.873602	0.114121	-0.838054	-2.7779
Lyve1	2.74897	2.744	2.85052	-1.81431	5.69573	7.00988	7.09816	6.12331
Macc1	-1.89856	-0.98624	-2.59682	-0.868758	-5.59536	-3.98084	-5.57164	-3.58163
Mal	-1.20522	-0.465035	-0.890994	-1.60726	3.06418	2.73211	2.99977	4.27723
Mal2	-5.6457	-3.93307	-5.54086	-5.56907	-1.97675	-0.803832	-1.45947	-0.267312
Maob	2.19251	1.80413	1.28552	0.898404	2.92703	3.55326	3.45736	4.56981
Map3k19	-1.34986	-1.1176	-1.33854	-2.3468	0.620714	0.670664	-0.501798	1.29284
Mapk4	-3.28321	-5.53714	-5.54086	-5.56907	-0.472298	-0.514165	-0.00016919	-0.634798
Mark1	0.744065	-0.380097	0.29818	-2.7112	2.98134	2.88918	1.56442	2.75431
Matn4	-4.02685	-5.53714	-5.54086	-3.19994	-2.35316	-1.16665	-1.91191	-0.379718
Mbp	4.58096	4.08198	3.36323	2.43782	5.8627	5.71303	5.24609	5.89172
Mcm10	4.42576	5.17528	5.34677	4.89159	3.87432	3.62947	2.22361	2.04671
Meg3	3.79492	3.38921	3.42635	-0.557972	6.67169	6.83582	6.7909	6.8854
Megf6	-2.43077	-3.93307	-1.83464	-5.56907	-1.03671	0.114121	-0.314533	-1.12912
Meikin	-1.89856	-0.465035	-2.87262	-1.26542	-5.59536	-3.24068	-5.57164	-5.55656
Melk	5.00935	5.92239	5.87673	5.90805	4.29458	4.18192	3.08545	2.62919
Mfap2	0.70798	-1.60357	0.545681	0.103225	3.16146	3.28446	3.53251	4.08415
Mfap3l	2.11195	3.08007	1.61849	2.99336	4.91016	4.7697	4.69554	4.80654
Mfap5	5.88409	4.05172	5.42902	1.85566	7.10185	7.22167	6.78002	7.08587
Mfsd7c	-2.43077	-3.93307	-4.31489	-5.56907	-0.472298	-0.0665134	-1.27729	-0.163035
Mgll	0.512633	-0.017347	1.31918	1.08901	3.89143	4.02522	4.06269	4.51192
Mgst1	6.03917	4.02861	5.00423	2.9612	6.92127	6.83045	6.39663	6.71627
Miat	-0.738904	-0.223895	-1.83464	-5.56907	4.07743	3.71592	4.01544	2.7807
Mir1957a	-2.79493	-5.53714	-2.36537	-3.19994	0.098799	-1.16665	-0.0725739	-1.58797
Mir222	-5.6457	-5.53714	-3.21392	-3.94467	-1.22063	-1.65254	0.371324	-2.26477
Mir433	-4.02685	-5.53714	-5.54086	-5.56907	-2.35316	-2.75389	-3.07203	-1.88704
Mir7059	-5.6457	-5.53714	-3.66184	-5.56907	-1.97675	-2.10057	-3.07203	-2.26477
Mir708	-5.6457	-5.53714	-5.54086	-5.56907	-2.86384	-3.24068	-3.83713	-3.58163
Mir7647	-5.6457	-5.53714	-4.31489	-5.56907	-3.66149	-2.75389	-3.07203	-2.7779
Mirg	0.185285	-0.223895	-0.0862826	-2.05612	1.97444	1.40776	1.74379	1.32906
Mki67	8.82498	9.61535	9.58687	9.19094	7.79303	8.27693	6.39914	6.6016
Mkx	3.73791	3.62837	3.21022	3.17955	0.871337	-0.0665134	1.1528	0.025314
Mmd2	-4.02685	-5.53714	-5.54086	-5.56907	-1.97675	-2.75389	-3.07203	-2.26477
Mmp2	6.81977	5.68309	6.74143	6.55812	8.72178	8.52123	8.41054	8.80892
Mmp23	2.30549	0.71987	2.17273	2.29033	4.23771	4.21857	4.15674	4.14127
Mmp27	0.974161	1.2054	1.28552	-1.12074	3.96335	4.32019	4.02415	4.50402
Mns1	3.8205	4.92291	4.79145	4.47405	2.66035	3.32781	1.74379	2.02479
Mpz	-0.311043	-0.223895	-2.87262	-2.7112	4.97583	4.7171	5.37078	5.95971
Mrvi1	-0.170062	0.373592	0.26403	-1.12074	1.52585	1.82572	1.80569	3.12767
Ms4a4c	7.84375	8.3835	6.95215	6.91778	5.08649	6.24588	3.11834	4.78389
Mst1r	-1.69159	-1.26213	0.118718	-2.7112	1.88611	2.50277	2.36738	2.44346
Mturn	2.44356	2.53024	2.79779	3.00917	4.64676	4.85472	5.30265	5.46927
Myl9	0.426432	0.966844	1.98631	0.419484	2.93806	3.20033	2.48556	4.39294
Nat8f3	-2.43077	-2.70526	-3.21392	-3.94467	-1.67851	0.37251	0.424903	1.43254
Nat8f5	-3.28321	-3.93307	-4.31489	-3.19994	-0.255832	-1.47178	-2.20558	-0.781522
Nat8f7	-4.02685	-5.53714	-4.31489	-5.56907	-1.43148	-0.273046	-0.22929	0.191888
Ncapg	6.32851	7.44034	6.88105	6.74382	5.26126	5.28842	4.0669	3.68376
Ndc80	5.37707	6.46977	6.11988	5.99895	4.51307	4.7425	3.44445	3.08595
Ndn	1.24989	0.163299	-0.131025	-3.94467	3.50328	3.18694	3.15844	3.79798
Ndrg4	2.63828	1.83998	2.68616	3.69661	5.03864	4.88198	4.85042	5.51518
Neto1	-5.6457	-5.53714	-5.54086	-5.56907	-0.873602	-0.60441	-0.22929	-0.781522
Neurl2	-1.51063	-2.05171	-0.970079	-1.81431	0.824575	0.884833	-0.148805	0.53968
Nfasc	0.334751	0.421702	-0.611974	-2.05612	3.22586	3.17343	3.08545	3.12767
Nfatc4	1.09085	1.50244	1.61849	1.05894	3.57567	3.26548	3.22035	3.4156
Nhlrc4	-5.6457	-5.53714	-5.54086	-5.56907	-2.86384	-3.98084	-3.83713	-3.58163
Nipal2	-1.69159	-2.34179	-1.99082	-5.56907	0.960546	1.01177	0.424903	1.64854
Nkain2	-3.28321	-3.93307	-4.31489	-3.94467	-0.59407	-1.85923	-0.605413	-0.944876
Nlgn1	-4.02685	-5.53714	-5.54086	-5.56907	-3.66149	-2.75389	-2.57471	-1.34038
Nol4	-0.104422	1.63078	0.573834	-0.467661	-2.86384	-5.58188	-3.83713	-2.7779
Nova1	3.30861	2.02266	2.87336	2.55017	4.85305	5.26631	5.03403	5.98404
Npas2	-2.43077	-5.53714	-2.16597	-3.19994	0.824575	0.324402	-0.838054	-0.501628
Npb	-5.6457	-3.93307	-5.54086	-5.56907	-2.35316	-2.39056	-3.83713	-2.7779
Nphp4	-1.69159	-3.93307	-1.33854	-2.05612	0.248013	-0.349028	-0.405129	-0.267312
Npl	3.87846	3.18136	4.2571	2.12603	5.11105	5.97986	5.98757	4.62547
Nppc	-3.28321	-5.53714	-5.54086	-1.42624	0.960546	-1.03531	-0.605413	0.111004
Npy1r	-0.953303	-0.017347	-1.56537	-2.7112	1.97444	1.82572	2.33975	2.95303
Nr1h4	-2.43077	-2.70526	-2.87262	-5.56907	0.38323	0.274635	0.710296	1.21757
Nr6a1os	-2.14026	-2.05171	-3.21392	-1.81431	-5.59536	-5.58188	-5.57164	-3.58163
Nrep	2.9859	2.12791	3.07395	2.41427	5.51794	5.70601	4.21493	7.13656
Nsg1	1.6429	0.71987	0.681253	1.5873	4.27732	4.30167	4.21493	2.88168
Ntf3	-3.28321	-5.53714	-5.54086	-5.56907	-2.86384	-2.39056	-2.57471	-1.34038
Ntng1	-0.311043	-0.0829646	-1.56537	-1.26542	1.12395	0.851274	1.49096	2.23024
Ntrk2	-0.238831	0.0454155	-2.59682	-3.94467	3.9416	4.20535	4.01107	5.26012
Nuf2	6.02549	6.86129	6.78045	6.72	5.20304	5.23738	4.01107	3.67675
Nxnl2	-4.02685	-3.93307	-5.54086	-5.56907	-0.727076	-0.60441	-0.71705	-1.34038
Nxpe5	4.56843	2.93014	4.06964	2.81594	5.73419	6.14563	5.72329	5.05379
Nxph1	-2.79493	-5.53714	-4.31489	-5.56907	-0.873602	-0.514165	-1.27729	-0.267312
Nynrin	1.09085	-0.017347	1.63194	0.419484	2.78771	3.03829	2.74979	3.57488
Oas3	5.98271	6.82988	5.10413	6.16166	3.22586	4.7697	2.80135	4.49209
Olfm3	-3.28321	-1.26213	-2.16597	-3.19994	-5.59536	-5.58188	-5.57164	-5.55656
Olfml1	1.58439	-0.299883	-0.611974	-2.05612	3.52538	4.17854	3.72635	4.32732
Olfr1033	-1.34986	-5.53714	-2.59682	-5.56907	-0.472298	-0.60441	-0.71705	-0.163035
Olfr56	5.23532	4.9722	4.4555	5.38675	3.0025	4.02897	0.476563	1.67692
Opcml	-1.07377	-1.26213	-1.99082	-5.56907	2.3822	2.86416	2.69632	4.08943
Orm1	-2.14026	-3.93307	-2.87262	-3.94467	-0.873602	-0.273046	-1.45947	1.2557
Ostn	-3.28321	-5.53714	-2.87262	-3.94467	-1.43148	-1.31116	-0.0725739	0.476507
Oxtr	-4.02685	-3.19231	-3.66184	-3.19994	0.248013	0.114121	1.12069	0.53968
P2ry1	3.99909	3.10974	2.29615	4.28891	0.620714	1.54002	0.873349	2.21096
P4ha2	5.14374	4.78027	5.99532	4.407	7.17649	7.42996	7.92291	6.39291
Padi4	0.28663	-0.555288	-0.816019	-3.19994	1.93095	3.29073	2.23865	0.767878
Pamr1	0.0185245	-1.26213	0.29818	-1.81431	4.47194	4.99193	4.64281	5.70627
Pantr2	-5.6457	-5.53714	-5.54086	-5.56907	-2.86384	-3.24068	-3.83713	-3.58163
Papln	-5.6457	-3.93307	-3.21392	-2.3468	-1.22063	-0.803832	-0.605413	-0.379718
Paqr6	-5.6457	-3.19231	-5.54086	-5.56907	-2.35316	-1.85923	-0.838054	-0.944876
Pax8	-5.6457	-5.53714	-4.31489	-5.56907	-2.86384	-2.75389	-3.07203	-3.58163
Pcdh11x	-4.02685	-3.93307	-4.31489	-5.56907	-1.22063	-1.03531	0.710296	-0.781522
Pcdh18	6.33074	7.32016	5.68275	6.70065	3.63107	4.08419	4.2672	4.82884
Pcolce2	2.56956	1.06099	2.1542	4.01121	5.26346	5.90107	5.75894	6.23726
Pcsk6	-1.20522	-0.865847	-0.131025	-0.0197364	4.25103	4.43508	3.74227	3.8978
Pdzd2	0.185285	0.830929	-0.131025	-0.382672	2.76312	2.8387	2.40786	3.70459
Pdzd7	-3.28321	-1.81031	-1.56537	-1.12074	0.017975	0.550342	1.74379	0.410442
Pex5l	-4.02685	-1.81031	-5.54086	-5.56907	-0.360009	-0.0665134	0.2578	0.918079
Phf24	-0.642578	-1.42277	-1.83464	-3.94467	2.63347	3.17343	2.60643	2.34079
Pi16	2.86001	2.83564	2.44075	0.103225	8.41208	8.16037	8.75256	8.02807
Pianp	-0.842124	-2.34179	-1.05375	-2.05612	0.446366	0.169634	0.197502	1.29284
Pitpnm3	-3.28321	-2.70526	-3.66184	-3.19994	-0.727076	-0.0665134	-1.27729	0.341205
Pkhd1	-2.14026	-3.19231	-3.66184	-3.19994	-5.59536	-5.58188	-5.57164	-5.55656
Pla1a	3.82472	2.25285	3.91866	3.4811	6.03176	6.59856	6.30851	6.20596
Pla2g4c	3.07359	3.59204	2.48589	3.13701	-0.0676471	1.66117	-0.22929	0.341205
Plac1	-1.89856	-0.465035	-0.816019	-1.42624	-3.66149	-5.58188	-5.57164	-2.7779
Plce1	4.62517	2.79055	1.87758	2.37819	4.55306	4.98228	5.12384	6.40781
Plekhb1	-0.642578	0.680866	-2.16597	-2.05612	2.07775	1.98893	1.92205	3.39866
Plekhg5	1.982	1.90912	2.48589	2.70382	4.00588	3.81063	4.65967	4.87856
Pllp	-2.14026	-1.81031	-1.99082	-2.7112	0.175334	-0.200866	0.794125	1.05411
Plp1	1.6429	2.03817	1.17959	1.28359	4.42177	3.50011	3.71026	3.62671
Plxdc1	0.779269	1.63078	0.628543	2.62391	3.7977	2.76852	3.68851	4.51977
Pm20d1	-5.6457	-2.70526	-4.31489	-5.56907	-1.67851	-2.10057	-1.27729	-0.944876
Podn	1.982	2.23949	1.46159	1.82025	3.48084	3.63442	4.98136	5.61389
Ppl	0.744065	-0.651566	-1.83464	-2.3468	3.2526	3.36989	4.65687	5.12504
Ppnr	-2.14026	-1.60357	-1.56537	-2.3468	-5.59536	-5.58188	-5.57164	-3.58163
Ppp2r2b	-4.02685	-5.53714	-5.54086	-5.56907	-0.158673	0.169634	-0.970145	0.869729
Prdm8	-2.79493	-3.19231	-5.54086	-3.94467	0.248013	1.68041	0.2578	2.83208
Prelp	3.75569	4.2142	2.70538	5.34375	6.67087	7.227	6.28063	7.19169
Prg4	3.5054	5.0848	0.983657	0.864036	7.08397	7.3451	7.98498	5.45705
Prickle1	2.41026	0.373592	1.16115	-1.60726	3.35487	3.27183	2.52289	3.18807
Procr	3.08066	2.51923	1.93297	1.87305	4.28597	4.34451	4.25246	4.95006
Prokr1	-0.842124	-0.223895	-1.14258	-3.94467	0.317205	1.49727	1.1528	2.28657
Proser2	-1.69159	-0.865847	-1.14258	-0.757556	1.23539	2.0345	2.6408	2.32294
Prr11	5.3785	6.64085	6.14825	5.95064	4.66014	4.65281	3.17417	3.33776
Prrg3	1.75325	0.557096	1.35206	0.0430538	3.93611	4.33544	4.39687	5.08853
Prrt4	-4.02685	-3.19231	-5.54086	-5.56907	-1.67851	-2.10057	-2.57471	-1.12912
Psd2	-3.28321	-2.34179	-2.36537	-2.7112	-0.0676471	-0.700678	-0.148805	-0.781522
Ptch2	-1.69159	-2.05171	-2.59682	-2.7112	1.19919	0.70864	0.794125	0.341205
Ptgis	1.78824	0.680866	1.21577	-1.42624	4.23771	4.4879	4.16856	3.97411
Ptgs2	6.35501	7.05629	5.0171	6.78573	9.59012	8.02018	8.63369	8.00097
Pth1r	-0.238831	-1.1176	-0.325316	-2.05612	1.66506	1.18341	1.54035	1.95699
Ptprd	0.236847	0.218815	-0.000756304	-2.7112	2.11708	1.56093	1.82575	3.35542
Ptprf	-0.104422	-0.98624	-1.14258	-1.81431	1.9957	1.21013	1.12069	2.04671
Ptprt	-5.6457	-5.53714	-4.31489	-5.56907	-2.86384	-2.39056	-1.66803	-1.88704
Pyroxd2	0.236847	-0.299883	0.545681	-1.12074	3.09406	3.24624	3.25775	3.32885
Qprt	-0.552283	-0.98624	-1.99082	-2.3468	1.12395	0.745642	0.2578	0.476507
RP23-176M22.7	-5.6457	-5.53714	-5.54086	-5.56907	-2.86384	-2.75389	-3.07203	-1.88704
RP23-365O13.3	-2.79493	-0.299883	-1.99082	-2.3468	-3.66149	-5.58188	-5.57164	-5.55656
RP23-56A14.14	-1.69159	-0.465035	-1.69373	-1.42624	-3.66149	-2.39056	-3.83713	-3.58163
RP24-114P21.1	-4.02685	-3.93307	-4.31489	-5.56907	-1.97675	-1.85923	-1.91191	-0.267312
RP24-191C23.1	-2.79493	-2.70526	-3.66184	-5.56907	-1.67851	0.0563866	-0.71705	0.341205
RP24-346O11.2	-3.28321	-5.53714	-5.54086	-5.56907	-2.35316	-0.700678	-2.20558	0.111004
Rab38	-0.311043	-2.05171	-1.56537	-2.05612	0.446366	1.12843	0.574645	1.29284
Rab40b	-1.34986	-0.651566	-1.23724	-0.989253	0.776247	1.10014	1.01983	1.81099
Rarres2	6.75382	4.92708	5.07611	3.67199	8.31815	8.32375	7.36724	6.47095
Rasgrp4	3.05216	2.744	2.53684	0.996852	4.27297	5.20287	4.30699	4.48006
Rasl11a	-0.642578	-1.60357	-2.16597	-1.26542	0.674443	1.15618	0.424903	0.476507
Rassf10	-5.6457	-5.53714	-5.54086	-5.56907	-3.66149	-3.24068	-3.07203	-1.58797
Rbp2	-1.69159	-0.98624	-0.224902	-0.382672	-2.86384	-3.98084	-3.07203	-5.55656
Rbp4	-0.738904	-2.05171	-2.16597	-3.94467	0.017975	-0.0665134	-0.00016919	1.29284
Rcan2	0.185285	1.14936	-0.744749	-3.19994	3.94707	3.9871	4.2073	5.07793
Reg1	-0.238831	-3.19231	-1.83464	-0.989253	0.175334	0.816916	1.84553	2.13117
Reln	-0.552283	-2.05171	-5.54086	-2.05612	1.93095	1.04183	0.710296	2.00254
Rem1	-1.51063	-1.60357	-1.56537	-3.94467	0.564907	1.36083	0.752819	1.01017
Reps2	2.06992	2.87936	2.14485	3.04796	3.91394	4.52828	4.86503	5.24835
Ret	0.0185245	0.46826	-0.890994	-2.7112	2.97064	2.5662	1.21496	2.72743
Rgs11	0.28663	0.866127	0.805173	-1.60726	2.46076	2.68526	2.59479	2.34079
Rhox5	-2.14026	-0.865847	0.756875	-0.467661	-5.59536	-3.98084	-3.83713	-5.55656
Rhpn2	-2.79493	-2.05171	-3.66184	-2.05612	-0.255832	-0.914934	-0.970145	0.714122
Rian	4.80033	4.02472	3.81927	0.371357	6.83764	6.57883	6.76451	6.61815
Ric3	-1.89856	-0.555288	-1.56537	-3.19994	0.248013	1.23636	0.2578	1.29284
Rmi2	2.23116	2.38005	2.03775	1.78394	0.776247	0.670664	-0.838054	-0.634798
Rph3a	-5.6457	-5.53714	-5.54086	-5.56907	-3.66149	-2.75389	-3.83713	-3.58163
Rpl21-ps1	-3.28321	-2.70526	-2.87262	-3.94467	-5.59536	-5.58188	-5.57164	-5.55656
Rsad2	6.83292	7.59061	5.62085	7.08471	4.341	5.15209	4.1488	5.13785
Rtn4rl1	1.68063	0.105561	1.14247	-0.382672	2.82382	2.21684	2.85112	3.7183
Rtn4rl2	-2.43077	-2.05171	-2.59682	-5.56907	0.098799	0.419065	0.2578	-1.12912
Saa2	-4.02685	-5.53714	-5.54086	-5.56907	-0.873602	-0.803832	-2.20558	-2.26477
Sbsn	1.1988	0.513361	0.828729	-0.0853843	4.92686	4.70776	4.77505	3.4489
Sbspon	-4.02685	-5.53714	-4.31489	-5.56907	-1.22063	-0.200866	-0.0725739	0.658286
Scarna9	1.14583	0.557096	0.427232	-0.302413	-5.59536	-2.10057	-1.27729	-1.58797
Scd3	-5.6457	-2.34179	-4.31489	-5.56907	-1.67851	-2.39056	-0.838054	-0.163035
Scgb1a1	-5.6457	-5.53714	-5.54086	-3.94467	-1.67851	-1.65254	-1.45947	-2.26477
Scn7a	4.85084	4.14065	3.21022	2.27733	5.83052	6.38137	6.45494	7.13528
Sectm1b	-5.6457	-5.53714	-3.66184	-3.94467	-2.35316	-1.47178	-2.57471	-1.58797
Sel1l3	1.1988	2.26609	-1.14258	-5.56907	4.01111	4.52296	4.2413	3.15818
Sema3c	6.04732	3.85114	5.78488	5.13621	6.8221	7.43846	7.33612	7.40974
Sema3e	-0.953303	-1.81031	-2.59682	-3.94467	2.60609	3.06781	2.14596	2.9178
Serpina3c	1.14583	-1.26213	-1.99082	-2.7112	3.2614	4.92697	4.23006	5.08853
Serpina3m	1.77085	0.599543	-0.433244	-0.382672	3.08417	2.82147	3.43141	3.424
Serpina3n	7.8053	5.5269	6.6543	5.0793	8.41233	9.11121	9.34903	8.87816
Serping1	7.76444	6.45396	6.90584	4.91696	9.67298	9.93517	9.57302	9.62085
Sfrp2	3.69707	0.557096	3.25438	-1.12074	7.17649	6.82883	6.77487	7.08256
Sfrp4	2.38763	2.09861	0.628543	0.160986	6.30625	6.44813	7.11201	6.69474
Sfrp5	-2.79493	-2.05171	-5.54086	-5.56907	1.00316	2.00428	0.911387	1.81099
Sgol1	4.84046	5.94623	5.55352	5.48614	3.91394	4.09498	2.49811	2.17162
Sgol2a	6.05092	7.06814	6.99312	6.58474	4.91295	4.95686	3.64966	4.08415
Sh2d1b2	1.1186	0.557096	-0.890994	-0.154162	-1.67851	-3.24068	-5.57164	-2.26477
Sh2d6	-5.6457	-1.60357	-3.66184	-0.302413	1.37175	2.07867	3.27244	0.111004
Shc2	2.21839	0.934047	2.20908	3.30655	4.42569	4.27661	4.52814	4.38436
Shcbp1	5.56405	6.46691	5.90471	6.10852	4.47573	4.68651	3.19745	3.12767
Shisa3	-1.89856	-3.19231	-5.54086	-5.56907	1.63827	1.40776	-0.970145	1.21757
Ska1	3.3206	4.56421	4.20179	4.16734	2.95986	2.69475	1.78535	0.714122
Slc10a6	0.70798	0.373592	-0.970079	-0.654315	3.57567	2.90562	2.91805	2.32294
Slc12a3	-2.79493	-3.93307	-4.31489	-2.05612	-1.97675	-0.60441	-0.314533	-0.379718
Slc13a4	-5.6457	-5.53714	-5.54086	-3.94467	-2.86384	-1.03531	-1.91191	-1.88704
Slc16a11	-0.387061	-2.05171	1.16115	-2.3468	3.03367	2.72286	4.25616	2.90586
Slc16a2	2.90852	2.63599	2.23576	-0.557972	4.87903	4.61582	4.02848	3.95105
Slc22a17	-0.238831	-0.299883	0.0799823	-2.05612	1.40391	1.82572	2.09729	2.7138
Slc22a18	-1.51063	-2.05171	-2.36537	-2.05612	0.098799	0.0563866	0.424903	0.476507
Slc22a22	-5.6457	-5.53714	-5.54086	-5.56907	-1.43148	-1.85923	-0.71705	0.819702
Slc22a3	-3.28321	-2.70526	-4.31489	-3.94467	-1.67851	-0.429235	-1.91191	0.025314
Slc22a4	2.78406	2.42795	3.09353	3.36915	5.64448	5.28999	5.63227	4.65787
Slc25a23	1.29923	0.272274	1.2684	-0.154162	2.52066	2.41361	2.51055	3.55208
Slc35f1	-2.43077	-2.34179	-2.87262	-2.7112	0.098799	-0.429235	-0.605413	0.658286
Slc43a1	0.426432	0.830929	-0.224902	-2.7112	2.66035	2.64665	2.66326	3.05385
Slc43a3	4.91556	4.36945	4.87018	4.36461	6.73074	7.08624	6.80233	7.19721
Slc4a10	-5.6457	-3.93307	-4.31489	-3.94467	-1.03671	-0.514165	-0.501798	-1.88704
Slc4a4	0.185285	0.71987	-1.23724	-3.19994	3.9306	4.09856	3.65527	4.59234
Slc6a1	-5.6457	-3.93307	-5.54086	-5.56907	-2.35316	-3.24068	-3.07203	-0.944876
Slc6a12	-1.69159	-5.53714	-2.59682	-3.94467	0.674443	1.15618	-0.405129	1.36438
Slc6a13	-2.79493	-3.19231	-3.21392	-5.56907	-0.873602	0.22309	-1.27729	-0.781522
Slc7a13	-5.6457	-5.53714	-4.31489	-5.56907	-2.86384	-2.75389	-0.838054	-1.12912
Slco2a1	2.88447	1.61017	3.09353	2.52839	5.3361	5.93451	5.21791	5.36631
Slco2b1	2.1393	1.87496	2.65356	3.11525	5.05645	5.20951	5.60642	6.51877
Slfn9	7.18187	8.38482	7.08187	7.48704	4.75671	5.53953	4.74113	5.03473
Slit1	-2.43077	-2.70526	-1.33854	-3.94467	-0.158673	-1.16665	-0.501798	-0.379718
Slurp1	-5.6457	-5.53714	-4.31489	-3.19994	-1.22063	0.464164	-1.66803	0.53968
Smim10l2a	-2.43077	-3.93307	-2.16597	-2.3468	-1.03671	-0.429235	-0.501798	0.53968
Smpd3	0.426432	-2.05171	-1.83464	-0.654315	4.01632	6.19746	4.1166	3.77847
Snca	-2.43077	-2.70526	-4.31489	-0.757556	-0.255832	-0.514165	0.197502	0.869729
Snhg11	-2.14026	-3.19231	-1.33854	-5.56907	2.3822	3.20698	3.35066	2.52378
Sntg1	-5.6457	-5.53714	-4.31489	-5.56907	-0.59407	0.917629	0.371324	-0.0657888
Sntg2	-2.14026	-3.93307	-2.36537	-3.19994	-0.255832	-0.514165	-0.501798	0.191888
Sorcs1	-1.34986	-3.93307	-3.66184	-5.56907	0.098799	-0.200866	-0.22929	1.17841
Sostdc1	-0.552283	-2.70526	-2.87262	-3.94467	0.317205	0.37251	0.574645	1.2557
Sox10	-2.14026	-3.19231	-5.54086	-3.94467	-0.158673	-1.85923	-0.148805	0.819702
Sphkap	-1.34986	-1.42277	-1.56537	-2.7112	1.63827	1.71813	0.371324	0.341205
Spink5	-1.20522	-2.34179	-3.66184	-3.94467	-0.0676471	0.981066	-0.71705	2.02479
Sprn	-1.89856	-2.34179	-2.59682	-3.94467	-0.158673	0.324402	-0.314533	0.025314
Sptbn5	-3.28321	-2.34179	-2.59682	-5.56907	0.506853	1.04183	-0.148805	0.767878
Srgap1	0.0762798	-0.380097	-0.433244	-0.757556	3.32997	3.80188	2.72864	3.80443
Srpx	3.03041	2.42795	2.20008	-1.42624	5.00233	5.01863	4.98582	5.6907
Srrm4	-2.79493	-5.53714	-5.54086	-5.56907	-0.360009	-0.803832	-1.45947	-0.634798
Stac2	0.847201	-0.865847	-0.433244	-1.12074	3.02335	3.00815	1.51587	1.21757
Stbd1	0.912077	1.67114	0.781226	0.419484	3.30464	3.03082	3.52639	2.79372
Steap4	3.27817	4.08944	1.75998	0.55492	6.75198	6.14303	5.77062	6.18389
Stk32b	-0.738904	-3.19231	-3.21392	-3.94467	1.93095	2.22996	3.93924	5.38147
Stmn2	3.94973	0.272274	1.12355	-1.60726	6.16207	6.37548	6.80612	6.18017
Stx1b	1.34694	-0.754732	0.828729	-0.757556	2.57817	3.53752	1.8843	2.17162
Stxbp6	1.78824	2.46286	0.897173	-0.757556	3.61054	4.39488	3.85391	4.47199
Sult1a1	3.47351	1.82217	2.61343	2.41427	4.05735	4.05131	4.44953	5.94082
Sult1e1	-5.6457	-2.05171	-5.54086	-5.56907	0.446366	2.54536	0.315678	2.53932
Sult5a1	1.43787	-0.0829646	-1.69373	0.32157	1.74257	2.49192	2.49811	3.785
Susd1	2.59942	0.421702	0.706903	0.0430538	4.09724	4.34753	4.2073	4.59234
Susd2	1.29923	0.163299	-0.131025	-1.42624	2.52066	2.3787	1.18421	2.21096
Sv2b	-5.6457	-3.93307	-5.54086	-5.56907	-2.35316	-3.24068	-1.91191	-2.26477
Svep1	4.80247	3.57619	3.84549	1.23062	6.46618	6.87078	6.31029	6.8017
Syt15	0.131812	-0.465035	-0.433244	-0.467661	2.64698	2.25584	1.65689	3.48144
Syt7	-0.953303	-1.42277	-1.69373	-1.60726	2.03731	2.01947	1.701	0.476507
Tas2r135	-5.6457	-5.53714	-5.54086	-5.56907	-1.67851	-0.914934	-3.07203	-2.7779
Tbx5	-5.6457	-3.93307	-5.54086	-5.56907	-1.67851	-1.85923	-0.838054	-0.781522
Tcerg1l	-5.6457	-5.53714	-5.54086	-5.56907	-3.66149	-2.75389	-3.83713	-3.58163
Tcf24	-1.20522	0.830929	-1.99082	-1.81431	1.27071	1.85988	1.38681	1.01017
Tcfl5	-1.20522	-2.05171	-1.33854	-5.56907	1.33885	0.917629	0.2578	0.53968
Tcrg-C2	3.09471	3.54937	3.51977	3.07074	1.0848	2.73211	-2.57471	-2.26477
Tdo2	-0.842124	-3.93307	-2.59682	-5.56907	1.93095	4.31404	2.17752	4.77078
Tek	2.0412	1.97509	1.80818	1.68897	4.65012	5.21941	4.32118	5.89927
Tenm2	-2.79493	-2.70526	-5.54086	-5.56907	-0.255832	0.884833	-0.405129	1.01017
Tenm4	0.28663	-0.465035	0.118718	-1.26542	2.11708	3.18694	4.35608	2.23024
Tgtp2	8.78265	8.24035	7.80372	8.46473	6.7156	7.13412	3.31563	5.01263
Tlr5	2.46534	2.41612	2.37026	0.898404	4.05228	4.45476	3.95753	4.66851
Tmeff2	1.9044	0.830929	0.681253	2.34119	4.19698	4.50419	4.50345	4.88769
Tmem100	1.1988	2.54117	1.2684	-0.382672	4.49452	4.96277	5.04262	4.72735
Tmem132c	-4.02685	-5.53714	-5.54086	-5.56907	-1.43148	-2.75389	-2.57471	-0.501628
Tmem132d	-5.6457	-5.53714	-4.31489	-5.56907	-1.43148	-1.85923	-2.20558	-2.26477
Tmem178b	-2.14026	-5.53714	-3.21392	-2.7112	-1.03671	0.22309	1.18421	0.767878
Tmem200a	3.99909	3.24959	3.64778	5.74882	1.7172	1.28745	2.6408	0.658286
Tmem215	-2.79493	-5.53714	-4.31489	-5.56907	-1.67851	-1.31116	-1.66803	-2.26477
Tmem28	-5.6457	-3.93307	-5.54086	-5.56907	-1.22063	-0.0665134	-0.314533	-0.634798
Tmem30b	-1.51063	-2.70526	-2.59682	-5.56907	0.960546	0.884833	0.424903	0.025314
Tmem8	2.92433	2.41612	2.89583	0.996852	5.04119	5.21776	4.84551	4.22533
Tmigd1	-2.43077	-3.93307	-3.21392	-3.19994	-0.727076	0.169634	-0.22929	0.410442
Tnfrsf17	-2.14026	-3.93307	-4.31489	-3.94467	-0.255832	-0.200866	-0.838054	-0.634798
Tnfrsf25	-0.387061	-0.299883	-0.378271	-0.557972	2.15538	1.79075	2.33975	2.39304
Tnk1	-2.79493	-5.53714	-3.66184	-5.56907	-0.873602	-0.273046	-0.838054	-0.501628
Tnxb	2.08407	2.63599	1.21577	1.97318	7.17357	7.51647	7.37747	8.19158
Top2a	9.05065	9.79624	9.75713	9.62792	8.14788	8.08342	6.62483	6.50499
Tpbgl	-1.51063	0.163299	-1.99082	-2.3468	0.564907	1.04183	0.794125	1.81099
Tppp3	1.58439	2.64615	1.73527	2.19677	4.4795	5.10125	4.3834	5.08589
Trabd2b	0.131812	-0.465035	-0.676835	-2.05612	1.61098	2.21684	2.57122	1.86132
Trgv2	1.17256	1.36155	1.60491	1.23062	-1.22063	0.884833	-5.57164	-5.55656
Trnp1	-1.51063	-1.60357	-0.816019	1.50047	1.43537	1.43066	1.56442	1.93366
Trpv4	0.131812	-1.26213	0.573834	-0.0853843	2.52066	2.51354	2.81144	3.11735
Tshz2	2.29336	1.58925	1.30245	1.02823	4.46433	4.6601	4.39016	4.97313
Tslp	-0.387061	0.46826	-1.14258	-0.989253	1.7172	2.68526	2.68539	2.49219
Tspan18	1.27477	-2.05171	1.75998	-0.989253	2.60609	2.97737	2.46012	3.4489
Ttk	4.71654	5.88427	5.45195	5.38826	3.94707	3.89951	2.70718	2.45989
Tub	-3.28321	-2.70526	-2.87262	-3.94467	0.017975	-0.914934	-1.66803	-0.267312
Tubb4a	-1.51063	-1.26213	-0.970079	-2.7112	1.93095	2.14941	2.36738	1.73205
Ugt1a1	-3.28321	-3.93307	-2.59682	-2.7112	-0.873602	-0.132126	0.0687747	-0.379718
Ugt8a	-2.79493	-0.555288	-3.66184	-2.3468	1.7172	1.10014	1.30344	2.45989
Unc45bos	-2.14026	-3.19231	-3.66184	-2.7112	-1.22063	-0.00375507	0.621293	1.09674
Usp18	6.48197	7.22719	5.58585	6.82256	3.39543	4.65281	4.16069	5.35318
Usp9y	-1.51063	-1.42277	-2.16597	0.82883	-5.59536	-5.58188	-5.57164	-5.55656
Vat1l	-2.43077	-5.53714	-2.87262	-5.56907	0.506853	0.37251	0.197502	1.90995
Vcam1	9.81438	9.11913	8.65798	8.87346	7.13577	7.4455	6.40665	6.63181
Vit	-1.69159	-2.70526	-4.31489	-3.94467	1.55479	2.46998	1.38681	2.35842
Vsig4	-0.387061	0.900487	0.851906	-1.60726	2.99195	3.15978	3.49542	2.02479
Vstm4	1.39312	-0.754732	-0.549904	-1.60726	2.98134	2.5969	0.911387	2.39304
Vstm5	-1.20522	-3.19231	-2.16597	-2.7112	0.446366	0.917629	0.2578	-0.944876
Vtn	-1.51063	0.599543	-1.99082	-2.3468	2.01665	1.87665	1.49096	2.37583
Vwc2	-3.28321	-3.93307	-5.54086	-5.56907	-0.727076	-1.85923	-1.11556	-1.88704
Wasf3	-2.79493	-1.81031	-5.54086	-5.56907	0.38323	0.324402	-1.27729	0.025314
Wbscr17	0.67097	-0.223895	0.756875	-2.7112	3.39543	2.83011	2.08069	2.84464
Wdr27	-5.6457	-3.93307	-4.31489	-5.56907	-2.86384	-2.39056	-3.07203	-1.58797
Wdr66	-0.311043	-0.0829646	-0.816019	-1.42624	1.46617	1.6994	1.41356	1.5291
Wdr93	-4.02685	-3.93307	-3.66184	-5.56907	-1.43148	-1.65254	-1.27729	-1.12912
Wfikkn2	-5.6457	-1.60357	-3.21392	-5.56907	0.506853	0.419065	-0.501798	-1.12912
Wisp2	3.3734	2.53024	3.69341	0.717741	6.08233	6.18909	6.78579	5.94811
Wnt11	-1.20522	-1.26213	-2.87262	-2.3468	1.81613	0.917629	-0.71705	0.53968
Wnt16	-2.14026	-3.93307	-5.54086	-5.56907	1.23539	1.21013	1.30344	-0.634798
Wnt2	0.0185245	-0.465035	-0.549904	-0.302413	3.45804	3.60451	3.16632	3.67675
Xpnpep2	1.66189	0.757848	-0.549904	-2.7112	3.17084	4.09139	3.15844	3.32885
Zbtb16	-0.738904	0.794851	-1.33854	-0.868758	1.90871	2.04937	3.47016	4.9674
Zdhhc14	1.56435	0.900487	1.36823	-0.0853843	3.78554	3.0233	2.59479	2.45989
Zfp521	2.17939	0.998912	1.52064	0.103225	3.61742	3.79748	3.5507	4.38005
Zfp783	0.0185245	0.966844	0.573834	-0.757556	2.33294	2.86416	1.95885	1.88584
Zfp811	-0.738904	-3.19231	-1.33854	-2.3468	-0.0676471	0.169634	0.197502	0.53968
Zfr2	0.470176	-0.651566	-0.274235	0.419484	1.43537	1.77293	2.47289	2.85709
Zic4	-5.6457	-3.93307	-5.54086	-5.56907	0.446366	-1.03531	-0.838054	-3.58163
Zyg11a	-5.6457	-5.53714	-5.54086	-5.56907	-3.66149	-3.98084	-3.07203	-2.7779

## Sheet: Top hits (all)
Gene	logFC	AveExpr	t	P.Value	adj.P.Val	B
Col2a1	7.58237	-0.659582	3.28375	0.00934421	0.0745831	-2.46264
Clec3b	7.06239	2.63835	9.75539	4.08011e-06	0.00297628	4.81114
Col6a6	6.85266	0.4124	6.00379	0.000193507	0.0123428	1.16369
Bmp3	6.83546	-0.577199	7.24428	4.59671e-05	0.00680351	2.37921
Mpz	6.77793	1.86308	9.8136	3.88184e-06	0.00297628	4.78311
Tdo2	6.51847	0.0315282	4.84055	0.000894066	0.0234757	-0.274891
C7	6.42586	1.40566	4.91764	0.000803056	0.0223565	-0.21782
Cyp2e1	6.4155	-0.260846	2.68155	0.0249269	0.130933	-3.44202
Gdf10	6.34443	0.709548	4.99795	0.000718746	0.021286	-0.0835912
Pi16	6.27622	5.19909	12.6844	4.35726e-07	0.00158666	7.07366
Cpz	6.23753	-0.0749191	6.2499	0.000143321	0.0110246	1.43061
Sult1e1	6.16826	-1.62008	5.61484	0.00031612	0.0152787	0.651788
Cd209b	6.13315	0.846916	7.37198	4.00502e-05	0.00680351	2.63795
Stk32b	6.12492	0.298977	4.56791	0.00131606	0.0278861	-0.655893
Ntrk2	6.03069	1.3354	7.48432	3.55297e-05	0.00652254	2.77438
Gpr1	5.99524	-0.712129	8.1255	1.83886e-05	0.00483996	3.15207
Cfd	5.93698	-0.664858	3.14923	0.0116069	0.0836446	-2.69718
Snhg11	5.92411	-0.0970706	8.0299	2.02333e-05	0.00496648	3.16021
Efhd1	5.80982	1.26308	10.9247	1.56947e-06	0.00262588	5.50526
Gm765	5.76598	0.0709668	8.08137	1.92161e-05	0.00486175	3.22948
Miat	5.73883	0.777873	6.28144	0.000137989	0.0108436	1.49168
Pamr1	5.63861	2.13165	9.97816	3.37644e-06	0.00297628	4.98826
Lvrn	5.62136	0.844852	8.98003	8.1214e-06	0.00340936	4.06848
Cytl1	5.61766	-0.873612	3.64296	0.00528573	0.054468	-1.94238
Tnxb	5.58664	4.77101	15.1344	9.34894e-08	0.00158666	8.47027
Col6a5	5.57153	1.75433	3.42608	0.00744311	0.0662434	-2.48092
Serpina3c	5.56423	1.58608	6.54265	0.00010129	0.00929035	1.78842
Smpd3	5.54548	1.74933	5.86083	0.000231215	0.0132228	0.978826
Cd209g	5.53962	1.94265	7.12311	5.24743e-05	0.00704332	2.42211
Entpd2	5.51129	0.381532	6.6281	9.17137e-05	0.00892844	1.8653
Grip2	5.51077	-1.37864	7.53125	3.3809e-05	0.00634673	2.58119
Gabra3	5.48521	2.41987	7.03905	5.75783e-05	0.00731312	2.32737
Galnt16	5.47745	2.55892	9.25345	6.33646e-06	0.00332785	4.44776
Opcml	5.47553	0.267042	6.14615	0.000162502	0.0114869	1.33152
Akr1c19	5.47391	-2.36637	10.8074	1.72024e-06	0.00262588	4.55373
Cadm3	5.44763	3.11682	10.4026	2.3771e-06	0.00288501	5.39343
Stmn2	5.42838	3.65777	6.93567	6.46122e-05	0.00784972	2.16847
Sntg1	5.42348	-2.55471	9.32178	5.96102e-06	0.00332785	3.72695
Sfrp5	5.41677	-1.27834	7.04071	5.74727e-05	0.00731312	2.15808
Cdh9	5.39328	-1.13699	5.64298	0.00030488	0.015022	0.714919
Aass	5.3845	-2.47976	9.89003	3.63743e-06	0.00297628	4.06261
Sfrp2	5.35766	4.28132	7.05016	5.68735e-05	0.00730858	2.26409
Krt77	-5.34495	-2.90713	-5.56946	0.000335197	0.0157632	0.571345
Adamts15	5.31823	3.29384	6.49716	0.000106828	0.00955074	1.67544
Sfrp4	5.3155	3.97961	11.7493	8.42841e-07	0.00167388	6.41299
Col4a4	5.31505	0.765427	8.4392	1.35189e-05	0.00421906	3.62456
Igsf1	5.31321	-2.2093	7.19807	4.83384e-05	0.00680351	2.19439
Adgrg2	5.26444	0.862744	8.59496	1.16429e-05	0.00384796	3.76798
Gpc3	5.22004	2.85304	7.86524	2.39051e-05	0.00535235	3.18195
Cd209f	5.21623	3.8914	6.79551	7.56893e-05	0.00826755	1.99046
Cldn19	5.20727	-2.16156	9.15341	6.93386e-06	0.00332785	3.64667
Myoc	5.19898	-0.776777	3.70458	0.00480088	0.0519063	-1.86112
Ppp2r2b	5.14505	-2.59542	8.01179	2.06052e-05	0.00500158	2.82758
Prdm8	5.11362	-1.30681	5.39892	0.000418847	0.0171868	0.42503
Ppl	5.1096	1.53943	6.1948	0.000153182	0.011389	1.38483
Cyp4b1	5.10387	1.08902	9.71949	4.20793e-06	0.00297628	4.68841
Vit	5.0982	-0.610803	8.34427	1.48235e-05	0.00424534	3.3788
Car3	5.0739	2.04517	1.98329	0.0783208	0.247183	-4.81874
Wnt16	5.06682	-1.75864	5.8383	0.000237852	0.0132893	0.908447
Lbp	5.05142	5.15658	10.1352	2.96107e-06	0.00297628	5.21688
Cyp2f2	5.04273	-0.180038	3.51273	0.00648751	0.0616301	-2.18867
Gm13415	5.03482	-2.3449	9.72169	4.19994e-06	0.00297628	3.96422
B230206H07Rik	5.02707	-3.05944	12.4299	5.19115e-07	0.00158666	5.13426
Adipoq	5.02636	-0.630967	3.31284	0.00891832	0.0728335	-2.46426
Hcn4	5.01193	-1.64528	6.73938	8.06932e-05	0.00859914	1.845
Sema3e	5.00459	0.179071	8.89229	8.80619e-06	0.00340936	3.9311
Rcan2	4.95478	1.82617	6.80722	7.46882e-05	0.00826466	2.07936
Neto1	4.95075	-3.0977	11.7566	8.38337e-07	0.00167388	4.86431
Slc4a4	4.94839	1.59309	7.52878	3.38975e-05	0.00634673	2.8389
Lims2	4.92022	0.706143	8.61862	1.13838e-05	0.00384796	3.78086
Plin1	4.91628	-2.70676	3.55922	0.00602856	0.0589789	-2.01209
Dmrt2	4.91021	-0.662412	5.70551	0.000281428	0.0143983	0.805851
Retnla	4.89574	5.86746	3.39732	0.00779189	0.0677097	-3.01983
Retn	4.89467	-1.84088	3.25371	0.0098065	0.0767035	-2.48575
Cd209d	4.87097	1.52299	4.3538	0.00179646	0.0320563	-1.05981
Shisa3	4.86507	-1.61342	4.80724	0.000936776	0.0239306	-0.311972
Enpep	4.8505	2.28498	10.2913	2.60317e-06	0.00297628	5.26343
Lyve1	4.84797	4.05703	5.54905	0.000344183	0.0157632	0.410632
Vat1l	4.83951	-1.67785	5.9772	0.00019998	0.0125179	1.06811
Akr1c18	4.80175	1.90875	12.102	6.53663e-07	0.00158666	6.41676
Sel1l3	4.79209	1.58585	4.01677	0.00297099	0.041632	-1.57122
Tbx20	-4.79063	-0.128327	-2.07628	0.0673613	0.227558	-4.42282
Zic1	4.77714	-2.7188	3.36249	0.00823721	0.0697603	-2.29779
Slc22a22	4.77274	-3.1851	6.34203	0.000128341	0.0103484	1.35943
Gm17455	4.75203	-1.14391	12.1747	6.20786e-07	0.00158666	5.58208
Kcna2	4.75092	0.301809	6.97649	6.17285e-05	0.00766205	2.23407
Gabre	4.7501	0.49997	5.48744	0.000372922	0.0164303	0.543118
Cldn10	4.7186	-0.130014	5.64189	0.000305308	0.015022	0.738303
Cidec	4.71379	-1.81817	2.80112	0.0204789	0.115782	-3.17515
Lgi1	4.70309	-2.81579	5.90863	0.000217788	0.0128242	0.932285
Fam124a	4.68359	0.552187	8.54944	1.21597e-05	0.00390647	3.71226
Dmkn	4.65974	1.73547	3.82221	0.00400069	0.0470394	-1.88751
Has2os	4.65613	-0.382687	10.5496	2.11115e-06	0.00271295	4.97348
Sbspon	4.65038	-2.53547	7.17158	4.97577e-05	0.00691717	2.14289
Phf24	4.64525	0.363682	8.0832	1.91811e-05	0.00486175	3.2927
Lrp3	4.64481	-0.230122	6.26967	0.000139953	0.0109193	1.46211
1700019D03Rik	4.64199	0.948624	7.23709	4.63275e-05	0.00680351	2.52855
Pcsk6	4.64156	1.76304	12.9965	3.53025e-07	0.00158666	6.89924
Jakmip3	4.64056	-1.52491	4.40292	0.0016717	0.0310808	-0.846544
Adamts20	4.62523	-2.24882	6.49144	0.000107548	0.00955074	1.55067
Tmem28	4.61239	-2.86565	8.33751	1.49216e-05	0.00424534	3.029
Actr3b	4.59671	1.19762	3.93868	0.00334585	0.0434921	-1.65944
Mapk4	4.57727	-2.69396	8.13206	1.8269e-05	0.00483996	2.89251
Mrgprg	4.5732	-2.48317	1.86161	0.0952362	0.277143	-4.51618
AI838599	4.56543	-1.89366	4.82967	0.000907789	0.0235978	-0.285737
Adam33	4.55568	1.40706	7.07096	5.55797e-05	0.00722735	2.36601
Il31ra	4.55524	-0.346738	3.93783	0.00335019	0.0434921	-1.54687
Islr2	4.55337	-0.485254	7.94292	2.20891e-05	0.00513361	3.0807
Cd163	4.5319	5.49799	7.31479	4.25898e-05	0.00680351	2.44853
Sh2d6	4.52712	-0.547458	3.92953	0.00339295	0.0437558	-1.54911
Fzd10	4.51979	-2.32217	7.5469	3.32557e-05	0.00634673	2.48457
Usp9y	-4.50925	-3.322	-5.63825	0.000306741	0.0150248	0.627179
Crocc2	4.47669	2.28595	6.69872	8.45428e-05	0.00870009	1.94232
Ednrb	4.46139	4.2863	9.86394	3.7189e-06	0.00297628	4.99938
Tenm2	4.45439	-1.92201	5.73857	0.000269825	0.0141007	0.796428
Arsi	4.45116	2.26183	9.05009	7.61661e-06	0.00332785	4.27771
Scg2	4.45111	2.0775	2.79987	0.0205208	0.115959	-3.56173
A230065H16Rik	4.43918	1.08086	5.41188	0.000411758	0.0171573	0.424779
Bmp6	4.43192	-1.49867	6.69836	8.45778e-05	0.00870009	1.83259
Doc2b	4.42454	-1.74241	4.7549	0.00100835	0.0246404	-0.379596
Nat8f7	4.42429	-2.64874	7.19344	4.85832e-05	0.00680351	2.15051
Pex5l	4.42346	-2.02472	5.84143	0.000236919	0.0132893	0.903748
Adgrd1	4.42199	4.64984	11.0107	1.46814e-06	0.00262588	5.91462
Ackr1	4.39616	1.85617	7.23122	4.66241e-05	0.00680351	2.53581
Pon1	4.39532	-2.38145	2.96564	0.0156433	0.0987982	-2.89605
Fa2h	4.3912	-2.6697	7.23106	4.66321e-05	0.00680351	2.1805
Gm21451	4.38365	-2.91206	7.52617	3.3991e-05	0.00634673	2.40974
Pkp1	4.37147	1.96562	3.03838	0.0138945	0.0924427	-3.16597
Prg4	4.35544	4.78863	4.69473	0.00109798	0.0255846	-0.887567
Gm34294	4.35014	-2.22272	4.42335	0.00162257	0.0307498	-0.815742
Ildr2	4.33582	1.58733	8.84426	9.20775e-06	0.00340936	4.06562
Gsta3	4.3318	-1.51684	7.02052	5.87751e-05	0.00737932	2.14129
Adh1	4.3279	1.13545	5.26107	0.000502988	0.0186543	0.223542
Dusp15	4.32656	-2.39858	6.5829	9.66502e-05	0.0092304	1.62817
Mal	4.31044	1.1131	8.33381	1.49755e-05	0.00424534	3.5873
Ces2g	4.30437	1.77967	6.12796	0.000166145	0.0114869	1.28981
Scrg1	4.28918	-1.64252	3.02039	0.0143072	0.0939734	-2.85776
Cadps	-4.28896	0.451759	-2.58249	0.029344	0.143636	-3.7193
1600029O15Rik	4.28665	-3.42743	4.56173	0.00132782	0.0279186	-0.644425
Ces1f	4.28144	-2.40675	3.95816	0.00324787	0.0428489	-1.44812
Meg3	4.27873	4.65454	6.13176	0.000165376	0.0114869	1.09822
Olfml1	4.273	1.79675	7.33967	4.14638e-05	0.00680351	2.64962
Gbp11	-4.26937	2.35633	-3.92533	0.00341477	0.0439335	-1.80456
Fgf18	4.26818	-0.494957	4.77973	0.00097369	0.024266	-0.357304
Cpa6	-4.24841	-1.8809	-3.65953	0.00515051	0.0535546	-1.88868
Kcnj10	-4.24683	1.01341	-4.04057	0.00286578	0.0409082	-1.49666
Gm10471	4.22453	-3.46189	3.92372	0.00342322	0.043942	-1.49038
Abca6	4.21757	2.40543	7.33201	4.1807e-05	0.00680351	2.63373
Ackr2	4.20986	-0.404547	8.91798	8.59938e-06	0.00340936	3.88969
Slurp1	4.20456	-2.57281	5.00865	0.000708247	0.0212532	-0.0796273
Trgv2	-4.19995	-0.761796	-3.77025	0.00433527	0.0491226	-1.77695
Kcna1	4.19702	-2.07454	6.76846	7.80567e-05	0.00840013	1.84423
Entpd3	4.1761	-1.29147	4.71079	0.00107324	0.025358	-0.437405
Nol4	-4.16789	-1.67853	-5.44857	0.000392378	0.0169461	0.478744
Krt5	-4.14841	-3.50581	-5.11404	0.000613263	0.0200581	0.027274
Glb1l2	4.13453	-1.48904	3.18115	0.0110232	0.0812735	-2.62413
Slc16a11	4.134	1.16177	5.75232	0.000265152	0.0141007	0.851088
Slc6a12	4.12944	-1.37254	5.21827	0.000532697	0.0190775	0.209708
2610016A17Rik	4.11711	-2.80574	6.01367	0.000191159	0.0123428	1.03301
Atp6v0a4	4.08335	-2.00944	3.38473	0.00794981	0.0684825	-2.28978
Gata6	4.07829	-1.74428	4.74995	0.00101543	0.0247026	-0.385624
Ndn	4.06933	1.37302	5.12912	0.000600839	0.0200581	0.0303727
Barx2	4.05868	-0.226358	3.75622	0.00443062	0.0496169	-1.83151
Rhox5	-4.05308	-2.71085	-4.86752	0.000861032	0.0231455	-0.255631
Srrm4	4.04654	-2.83751	6.13094	0.000165543	0.0114869	1.14996
9530003J23Rik	4.04378	0.988022	2.80231	0.0204387	0.115675	-3.43896
Mal2	4.04329	-3.14951	6.43822	0.000114501	0.00992611	1.4385
Nr1h4	4.03733	-1.374	6.34375	0.000128079	0.0103484	1.48999
Irx1	4.03433	-1.79798	6.57596	9.74332e-05	0.0092304	1.69108
Adcy5	4.02989	-0.0383433	4.69214	0.00110201	0.0255846	-0.491763
Gja3	4.02942	-3.55609	4.84539	0.000888049	0.0233458	-0.294987
Oxtr	4.02767	-1.50731	9.07937	7.41586e-06	0.00332785	3.80572
Ltf	-4.02385	-0.305255	-4.02751	0.002923	0.0413307	-1.42386
Fgfr3	4.02382	0.176063	2.97758	0.0153414	0.0979657	-3.07138
Gabrq	4.01262	-3.16459	6.05671	0.000181289	0.0120344	1.06296
Ccdc170	4.00131	-0.945907	8.49153	1.2854e-05	0.00406968	3.48287
Asgr1	3.99892	-1.46831	7.53404	3.37098e-05	0.00634673	2.61816
Efcab1	3.99811	-2.29861	7.86094	2.40104e-05	0.00535235	2.75602
Sptbn5	3.99236	-1.45289	6.05447	0.000181789	0.0120344	1.17692
Ugt8a	3.98702	-0.347273	6.36609	0.000124716	0.0103484	1.56908
Capn6	-3.97208	4.0492	-6.15592	0.000160583	0.0114869	1.17003
AW551984	3.96879	2.96149	5.11034	0.000616359	0.0200581	-0.124366
Gbp10	-3.96293	3.36872	-5.50548	0.000364245	0.0162726	0.38073
Dlgap2	3.95844	-2.29805	3.35565	0.00832767	0.0701335	-2.32109
Reln	3.95827	-0.56442	4.66674	0.00114254	0.0262311	-0.509676
Ighg1	-3.94552	1.45177	-2.4362	0.0373422	0.163301	-4.08275
Cd3d	-3.93475	2.48278	-2.02339	0.0734009	0.239152	-4.8637
Zic4	3.92575	-3.21217	3.89598	0.00357168	0.0448539	-1.52896
Nxnl2	3.91834	-2.80735	7.38318	3.95724e-05	0.00680351	2.28873
Gm12381	3.91523	-2.90419	6.94193	6.41603e-05	0.00784972	1.90744
Hmgcs2	3.90967	-0.0747627	5.59376	0.000324832	0.0154715	0.679808
Ighv14-1	-3.90728	-2.73873	-1.88786	0.0913196	0.270632	-4.46712
Nipal2	3.90603	-0.943439	5.32028	0.000464799	0.0180036	0.341454
Kcnk1	3.88745	-3.15907	6.54214	0.000101351	0.00929035	1.53227
Gabrb2	3.8831	-2.75402	4.61786	0.00122507	0.027088	-0.568208
Sis	-3.88161	-2.92967	-2.20971	0.0541793	0.201808	-3.99896
Tbx5	3.88117	-3.23075	6.79729	7.55365e-05	0.00826755	1.76102
Cxcl11	-3.87994	0.510386	-2.68166	0.0249223	0.130933	-3.57927
Pcdh11x	3.87734	-2.52138	5.84266	0.000236553	0.0132893	0.876022
Gm43419	3.8708	-3.33196	7.1014	5.37436e-05	0.00707279	2.01853
B4galnt3	3.86455	-2.83001	2.51182	0.032968	0.152847	-3.55654
Duox1	3.85479	0.673871	6.85141	7.10404e-05	0.00814091	2.12446
Cmtm5	3.85374	-2.26063	3.37335	0.0080956	0.0693283	-2.29718
Prl2c3	3.8528	0.918205	2.0558	0.0696415	0.232096	-4.60525
Sbsn	3.84995	2.53926	7.79063	2.58042e-05	0.0056372	3.10487
Wfikkn2	3.84682	-2.09216	4.43937	0.00158511	0.030451	-0.794399
Gm10484	-3.83441	-3.65756	-6.53453	0.000102255	0.00929035	1.49744
Crabp1	-3.83234	6.42111	-9.16811	6.84235e-06	0.00332785	4.27099
Cxcl13	3.83179	4.0198	3.8681	0.0037278	0.0456208	-2.09259
Cadps2	3.83165	-0.839597	4.38064	0.00172709	0.0314802	-0.896405
Col14a1	3.83081	6.82105	5.94063	0.000209272	0.012678	0.634407
Sorcs1	3.82812	-1.70835	4.95791	0.000759519	0.0219287	-0.118957
Cxcl9	-3.81326	7.10344	-2.94557	0.0161642	0.100662	-3.93617
Nxph1	3.81195	-2.64355	6.00083	0.000194216	0.0123428	1.03312
Ccl24	3.80807	1.65193	3.31821	0.00884191	0.0725349	-2.69515
Gad2	-3.80592	-2.15205	-2.19903	0.0551352	0.204219	-4.07074
Slc7a10	3.80491	-3.66804	3.69414	0.0048796	0.052178	-1.80812
Wnt2	3.79823	1.57585	14.009	1.83839e-07	0.00158666	7.41647
Dnmt3l	3.79767	-1.70059	4.56188	0.00132752	0.0279186	-0.632659
Nppc	3.79745	-2.04458	4.22571	0.00217086	0.035375	-1.08399
Bche	3.79167	-2.35301	3.10537	0.0124618	0.0873685	-2.69323
Gzmk	-3.79115	1.02781	-2.44964	0.0365248	0.161311	-4.01148
Wasf3	3.79014	-2.03244	4.44295	0.00157688	0.0303245	-0.789809
Steap4	3.78927	4.3165	6.42478	0.000116333	0.00996225	1.4758
Fcna	3.78866	3.82866	6.87739	6.89869e-05	0.00809858	2.05363
Srgap1	3.78689	1.52129	9.63372	4.53152e-06	0.00299987	4.71685
Esyt3	3.78261	0.490826	4.29142	0.00196936	0.0337168	-1.09108
Lonrf2	3.77918	-2.97479	5.67486	0.000292671	0.0147059	0.66639
H2-M9	3.77847	-1.27694	2.60201	0.0284152	0.14121	-3.53502
Adamtsl1	3.7747	3.08104	5.68747	0.000287986	0.0145906	0.641299
A730017C20Rik	3.77063	-3.2226	2.40543	0.0392834	0.168041	-3.70275
Cd8a	-3.77046	3.65942	-2.37746	0.0411342	0.172083	-4.47033
Lypd1	3.76959	-2.97718	4.23679	0.0021354	0.0350143	-1.06627
Arhgap20	3.76337	1.14376	6.21332	0.000149787	0.0112449	1.40805
Tnk1	3.76145	-2.50616	6.02323	0.000188917	0.0123196	1.06928
Btbd17	3.76026	-2.82272	3.26482	0.00963284	0.0758338	-2.43543
Ebf2	3.75342	1.9147	6.65728	8.8673e-05	0.00880523	1.90118
Trbv29	-3.74751	-1.02038	-2.55644	0.0306306	0.146841	-3.628
Dact2	3.74726	-1.64941	5.33017	0.000458734	0.0179458	0.341303
Gm43549	-3.74579	-2.16599	-3.52484	0.00636453	0.0609391	-2.07837
Gpx3	3.74295	6.17223	7.88786	2.33601e-05	0.00531587	2.99613
Cd3g	-3.74083	3.61813	-2.24743	0.0509313	0.194859	-4.67302
H2-M11	3.73577	-2.99432	7.06487	5.5955e-05	0.0072331	2.00435
Cyp2ab1	3.7218	-0.900035	5.13905	0.000592801	0.020016	0.114947
Tmem179	3.72133	-3.00376	3.53037	0.0063092	0.060665	-2.04558
Lmx1a	3.71804	-1.7917	5.37738	0.000430925	0.017369	0.393446
Gm42487	3.71466	-2.24546	4.85635	0.000874555	0.0232478	-0.255457
Itih5	3.71099	4.75049	7.95859	2.17415e-05	0.00513361	3.1768
Agtr2	3.70796	-1.73551	2.91191	0.0170787	0.104189	-3.02468
Loxl2	3.70613	5.21346	4.33685	0.00184177	0.0324515	-1.51127
Gjc3	3.70596	-0.462933	3.40962	0.00764067	0.0669636	-2.34804
Cd6	-3.7056	0.988384	-1.96461	0.0807186	0.251408	-4.75438
Gm42776	-3.70089	-3.72946	-6.10109	0.000171688	0.0116038	1.07647
Aff2	3.69905	-1.23024	5.15284	0.000581834	0.0197987	0.131266
Kcnn3	3.69707	-1.19116	3.87696	0.00367744	0.0453696	-1.60374
Tmem132b	3.69421	-0.330438	2.63766	0.0267947	0.136574	-3.56491
RP24-346O11.2	3.6925	-3.13484	4.41827	0.00163464	0.0307583	-0.828662
Lgi2	3.6923	3.67209	8.62273	1.13395e-05	0.00384796	3.89464
Mst1r	3.69068	0.456689	7.46366	3.63172e-05	0.0065569	2.74175
Elfn1	3.68981	-1.6691	4.70664	0.00107957	0.0253868	-0.441706
Gzmd	-3.68876	-0.123918	-1.83324	0.0996459	0.284019	-4.80541
En1	3.68572	-0.985386	4.63424	0.00119673	0.0267318	-0.54517
Ankrd1	-3.67914	-1.69022	-1.725	0.118273	0.313685	-4.79002
Gm35048	3.67891	-1.67778	5.25608	0.000506362	0.0186543	0.251358
Cd8b1	-3.67503	2.48074	-2.21063	0.0540977	0.201641	-4.58452
Tmem178b	3.67321	-1.55801	4.56675	0.00131826	0.0279006	-0.62742
Htr5b	-3.67105	-3.73384	-3.65788	0.00516383	0.0536164	-1.85837
Wisp2	3.66974	4.41501	7.16087	5.03447e-05	0.00691717	2.33222
Slc17a6	-3.66958	-1.27569	-3.05602	0.0135015	0.0913452	-2.83602
Tmem30b	3.66526	-1.26077	5.15555	0.000579703	0.0197767	0.134462
Tubb4a	3.66014	0.215718	9.12614	7.10727e-06	0.00332785	4.16228
Gstm6	3.65756	-2.86159	4.94142	0.000777039	0.0220895	-0.168747
Gpm6a	3.65571	-1.19959	3.28645	0.00930386	0.0745058	-2.48745
Tmem100	3.65321	2.98162	8.05121	1.98051e-05	0.00491663	3.35622
Ighg2b	-3.6529	1.44599	-2.59556	0.0287189	0.141848	-3.83611
Ighv1-54	-3.65251	-3.04736	-2.70942	0.0238093	0.126987	-3.2538
Ptgis	3.64769	2.39086	7.09092	5.43681e-05	0.00711213	2.36917
Nlrp2	3.6468	-2.36189	3.43478	0.0073408	0.0657243	-2.20371
3632451O06Rik	3.64439	1.54558	4.28823	0.00197866	0.0337548	-1.18532
Krt1	-3.64347	-3.75748	-4.45121	0.00155802	0.0301402	-0.791524
Diras2	3.64047	-0.693572	4.83147	0.0009055	0.0235978	-0.286812
Xpnpep2	3.63897	1.61352	5.10699	0.000619175	0.0200801	-0.0226183
Gm15675	3.63602	2.32178	4.5532	0.0013442	0.0280297	-0.87019
Saa2	3.63396	-3.35271	5.73086	0.000272485	0.0141059	0.711383
Zbtb16	3.63289	1.28054	3.97697	0.00315616	0.042635	-1.62886
Krt15	3.6303	0.0463512	3.88603	0.00362658	0.0451265	-1.66094
Nfasc	3.62853	1.33759	8.16364	1.77047e-05	0.00477503	3.45348
Egfl6	3.62788	-3.17271	6.12951	0.000165831	0.0114869	1.12775
Mmp27	3.61674	2.39451	8.07471	1.93445e-05	0.00486175	3.3887
Srpx	3.61047	3.36621	5.05957	0.000660519	0.0206729	-0.243113
Gm12796	3.61025	-1.78699	5.52129	0.000356825	0.0160989	0.563452
Lgi3	3.60523	-0.0965444	9.903	3.59766e-06	0.00297628	4.67389
Npy1r	3.58367	0.480715	6.68138	8.62444e-05	0.00876323	1.93877
Grik3	3.57972	-2.78954	3.96187	0.00322955	0.0428111	-1.43972
Tgtp1	-3.57669	4.28207	-3.70396	0.00480548	0.0519191	-2.3977
Mfap2	3.56882	1.72699	7.53902	3.35332e-05	0.00634673	2.85501
Gm12354	3.56855	-3.38384	6.84511	7.15488e-05	0.00814091	1.78501
Alms1-ps1	3.56786	-1.94737	4.49927	0.00145306	0.0289277	-0.715067
Abhd11os	3.56494	-2.72678	5.67086	0.000294172	0.0147059	0.678746
Mfsd7c	3.5601	-2.27837	5.51579	0.000359387	0.0161547	0.534251
Gm44766	3.55931	-3.08343	5.93434	0.000210917	0.0127162	0.932367
Tcrg-C2	-3.55476	1.5265	-3.96266	0.00322567	0.0428111	-1.67688
Galnt15	3.55281	3.36403	5.91261	0.000216708	0.0128242	0.904976
Fndc1	3.55139	5.08526	4.49506	0.00146195	0.0289683	-1.2623
Gm7361	3.55119	-1.78247	4.39352	0.00169484	0.0312319	-0.858688
Car8	3.55068	0.815931	4.9977	0.000718991	0.021286	-0.120698
Gzmf	-3.54272	0.478212	-1.80655	0.103967	0.290926	-4.92207
Hoxa11	3.54147	-2.81628	5.01253	0.000704485	0.0212322	-0.0803892
Htra3	3.53831	4.46259	13.5924	2.39161e-07	0.00158666	7.66664
5930412G12Rik	3.53153	-1.82618	5.63139	0.000309456	0.0150944	0.689365
Saa1	3.5273	-2.02257	3.17861	0.0110686	0.0814706	-2.60296
Nkain4	3.52543	-3.80782	3.69666	0.00486049	0.0521207	-1.80319
Ism1	3.52526	0.442639	3.30717	0.00899969	0.0731154	-2.58847
Krt13	3.52289	1.75454	7.49193	3.52441e-05	0.00652254	2.80689
Card14	3.51386	-1.34414	3.44361	0.00723854	0.0653128	-2.24164
Prrg3	3.50645	2.6828	8.29598	1.55398e-05	0.00424534	3.60081
P2rx1	3.50455	0.625264	3.26019	0.00970476	0.0762337	-2.68175
Myrip	3.50015	-3.01506	3.61395	0.00553155	0.0559974	-1.92521
Cd209c	3.49934	-0.0874696	3.48684	0.00675878	0.0628908	-2.26086
Kcnq4	3.49899	-1.10878	3.78269	0.00425255	0.0486393	-1.74785
Gm12253	-3.49097	-2.94587	-3.72676	0.00463801	0.0509268	-1.76641
Paqr6	3.48586	-3.24291	5.05498	0.000664673	0.0206844	-0.0433424
Draxin	3.48394	0.237102	8.35822	1.46235e-05	0.00424534	3.54526
Slc4a10	3.48175	-2.72225	5.93975	0.000209501	0.012678	0.96722
Gm9956	3.47759	0.673338	2.50293	0.0334543	0.153825	-3.89164
Colec11	3.47661	-2.17238	3.87319	0.0036988	0.0455748	-1.57547
Tas2r135	3.46439	-3.84202	5.44414	0.000394667	0.0169625	0.383614
Cxcr6	-3.46041	3.92468	-2.19075	0.0558873	0.205627	-4.81544
Ubd	-3.45659	2.47937	-2.36157	0.0422234	0.174521	-4.35402
Chp2	3.4475	3.26451	9.6784	4.35965e-06	0.00297628	4.84419
C6	3.44285	3.83065	5.90942	0.000217573	0.0128242	0.858069
Efs	3.43957	0.293191	7.41081	3.84203e-05	0.00676878	2.68355
Fras1	3.43937	-2.4657	5.5354	0.000350337	0.0159503	0.546998
Rian	3.43831	4.97685	4.95961	0.000757742	0.0219281	-0.566864
Agtr1a	3.42267	0.554211	5.8617	0.000230961	0.0132228	0.998271
Gm45187	3.42025	-2.02251	5.36941	0.000435491	0.0175207	0.377419
Gm9899	3.41707	-1.75752	3.86445	0.00374876	0.0457045	-1.60113
Kif26b	-3.41592	3.4281	-4.81171	0.000930916	0.0238952	-0.610188
Klhdc7a	3.41022	-3.86599	3.19654	0.0107527	0.0802947	-2.51723
Thrsp	3.40684	-1.955	2.37356	0.0413992	0.172662	-3.83225
Scgb1a1	3.40397	-3.46546	6.43873	0.000114432	0.00992611	1.40723
Cdkn1c	3.40289	0.374098	8.93323	8.47909e-06	0.00340936	4.04028
Adora1	3.4001	-3.47108	3.47688	0.00686628	0.0634253	-2.11635
Mir222	3.39921	-2.88851	4.16272	0.00238471	0.036865	-1.16518
Dpep1	3.39879	4.20472	8.87676	8.93392e-06	0.00340936	4.1117
Igha	-3.39787	1.20332	-1.82657	0.100709	0.285838	-4.99339
Mgll	3.3966	2.42434	10.7478	1.80299e-06	0.00262588	5.64723
Plekhb1	3.3901	0.650449	5.25645	0.00050611	0.0186543	0.231328
Pyroxd2	3.3897	1.5361	10.2265	2.74549e-06	0.00297628	5.17592
Ebf3	3.3846	1.85036	8.66193	1.09258e-05	0.00384796	3.93122
Slc7a13	3.36767	-3.58146	4.79932	0.000947245	0.0240616	-0.356787
Frmd3	3.36647	-1.90505	4.43178	0.00160275	0.0305088	-0.80596
Cmah	3.36564	4.43229	5.27994	0.000490463	0.0185055	-0.0525767
Meikin	-3.36409	-3.30824	-4.37199	0.00174912	0.031645	-0.890993
A330069K06Rik	3.36256	-3.48668	5.74523	0.000267551	0.0141007	0.717017
Lrfn5	3.35903	0.849295	2.60106	0.0284598	0.141335	-3.75935
Sox10	3.35696	-2.02064	3.98065	0.0031385	0.0424911	-1.42733
Susd1	3.35671	2.62693	7.65215	2.97826e-05	0.00613803	2.9581
Il5ra	3.35505	-0.679955	2.84244	0.0191366	0.111238	-3.21869
Trbv13-1	-3.35349	-0.857151	-1.84424	0.0979129	0.2813	-4.71623
Sh2d1b2	-3.35197	-1.51563	-4.09791	0.00262824	0.0389793	-1.27568
Tmem132c	3.35174	-3.49196	4.68605	0.0011116	0.0256817	-0.494609
Lgals12	3.35049	-3.4945	2.58945	0.0290092	0.142625	-3.41882
Cd5l	3.34907	-0.167105	5.23403	0.000521543	0.0188754	0.228104
Dact1	3.34462	2.34223	5.79088	0.000252511	0.0137923	0.823781
Col8a2	-3.33853	0.153991	-4.68072	0.00112005	0.0258379	-0.522701
Pcolce2	3.33519	4.11959	6.82196	7.34493e-05	0.00826466	1.95464
Spink5	3.33347	-1.11654	3.97511	0.00316507	0.042635	-1.46693
Cyp2a4	-3.33222	-3.51499	-4.24892	0.00209728	0.034692	-1.05313
Adm	3.32886	2.21144	4.87243	0.000855161	0.0230925	-0.405585
Tmem132d	3.32757	-3.60348	6.57701	9.73144e-05	0.0092304	1.52556
Gm13418	3.32521	-3.44106	5.75108	0.00026557	0.0141007	0.724103
Spta1	3.32403	-1.04104	2.87701	0.0180827	0.107845	-3.13532
Itih5l-ps	3.32354	-2.65865	2.14596	0.0601313	0.214645	-4.1133
Ostn	3.31778	-2.24704	4.54058	0.00136888	0.028268	-0.660468
Lmx1b	3.31426	-3.91615	6.71554	8.29265e-05	0.00870009	1.63124
Hp	3.31042	3.18575	3.66469	0.00510916	0.0534052	-2.33862
Gm24339	-3.30483	-0.0690362	-6.22542	0.000147614	0.0112135	1.42438
Tcfl5	3.30272	-0.888824	4.11039	0.00257938	0.0386413	-1.28164
Cthrc1	3.30144	4.11838	3.2119	0.0104894	0.0793419	-3.18873
Tenm4	3.30037	1.32066	4.95952	0.000757839	0.0219281	-0.208442
Ifi44	-3.29664	5.72821	-5.10994	0.00061669	0.0200581	-0.439829
Wfdc21	3.28903	-2.27971	2.5198	0.0325372	0.151392	-3.58773
Gzmg	-3.28596	-0.516258	-1.53397	0.159067	0.371441	-5.17777
Hapln1	3.28563	0.971436	3.04884	0.01366	0.0918666	-3.05946
Igfbp5	3.28514	6.48659	6.35324	0.000126639	0.0103484	1.1727
Kcnj13	3.28379	-3.3396	3.52765	0.00633643	0.0608197	-2.04439
Npas2	3.28194	-1.69057	4.42245	0.00162469	0.0307565	-0.821168
Gm12407	3.28176	-2.8222	2.50353	0.0334212	0.153825	-3.57423
Emx2os	3.28019	0.254943	8.30956	1.53346e-05	0.00424534	3.50989
Hoxc11	3.27883	-2.08205	4.71724	0.00106349	0.0253108	-0.429275
Gpr27	3.27791	-0.259353	5.88178	0.000225222	0.0131073	1.02549
Cd5	-3.27244	0.541593	-1.72441	0.118382	0.313855	-5.05294
Fxyd3	3.2711	-2.53627	3.56189	0.00600332	0.0588451	-2.01357
Cys1	3.26928	-0.348568	4.31307	0.00190744	0.0331471	-1.01604
Gm37949	-3.2675	-2.91409	-4.79686	0.000950524	0.0240616	-0.345671
Prl2c2	3.26445	1.26355	1.63448	0.136248	0.34025	-5.27472
Gm5518	-3.26395	-3.23504	-3.95976	0.00323997	0.0428421	-1.44046
Olfr1033	3.26188	-2.12621	3.94703	0.00330346	0.0432658	-1.47263
2810032G03Rik	3.2609	-2.29466	4.43182	0.00160266	0.0305088	-0.804361
Chrdl1	3.26078	4.38225	4.13768	0.00247583	0.0378495	-1.73972
Vtn	3.25597	0.313925	5.88958	0.000223035	0.0130279	1.03478
Cadm2	3.25505	0.754983	6.16703	0.000158428	0.0114869	1.35892
Gm28722	3.25115	-3.36147	5.3462	0.00044908	0.0177875	0.285941
Coro2b	3.24392	1.49419	9.10385	7.25256e-06	0.00332785	4.29547
Itga11	3.24279	1.77669	3.99628	0.00306485	0.0421965	-1.65833
Slc13a4	3.24168	-3.54581	5.20424	0.000542843	0.0192203	0.120286
Plac1	-3.24164	-2.77484	-4.60708	0.00124413	0.0271251	-0.580458
Svep1	3.2399	4.98796	5.78612	0.000254034	0.0137923	0.570493
Klra17	-3.23307	1.17711	-3.84834	0.0038428	0.0460798	-1.82313
Dlg2	3.2311	2.00365	6.99918	6.01866e-05	0.00751335	2.27805
Gzme	-3.23016	-0.861791	-1.77124	0.109953	0.300774	-4.82085
RP23-365O13.3	-3.22711	-3.4755	-4.2721	0.00202645	0.0341721	-1.02272
5330416C01Rik	-3.22416	-3.96321	-6.15356	0.000161044	0.0114869	1.10605
Gm14139	-3.22354	0.426519	-4.61266	0.00123423	0.0271251	-0.634551
Neu2	3.22136	-1.95024	2.1336	0.0613566	0.216653	-4.19244
Fam13c	3.21436	1.83566	7.26291	4.50473e-05	0.00680351	2.56676
Fxyd2	3.21146	0.815605	5.11618	0.000611489	0.0200581	0.0357168
1700047M11Rik	3.20916	-3.96837	4.1043	0.0026031	0.0387384	-1.24667
Hoxc8	3.20695	-0.589752	3.30733	0.00899738	0.0731154	-2.50367
Kcna6	3.20687	-1.19716	7.23946	4.62083e-05	0.00680351	2.40217
Scd3	3.2061	-2.8677	3.87131	0.00370949	0.0456208	-1.56522
Nat8f3	3.20466	-1.4679	4.02461	0.00293587	0.0414055	-1.38238
Capn9	3.20035	-3.26001	6.12531	0.000166683	0.0114869	1.11042
1700024P16Rik	3.19851	0.389832	6.42556	0.000116225	0.00996225	1.6565
Bcam	3.19205	0.929659	5.12918	0.000600787	0.0200581	0.046752
Serping1	3.18833	8.1054	6.51776	0.00010428	0.00940406	1.31441
Luzp2	3.18714	-3.57695	4.17248	0.00235013	0.0366628	-1.1546
Ces1a	-3.18565	-2.01708	-4.07038	0.00273956	0.039899	-1.30171
Ebf1	3.18248	3.42012	7.22348	4.70183e-05	0.00680351	2.45991
Hoxc9	3.18205	-1.25953	4.08027	0.002699	0.0395979	-1.31053
Clec10a	3.18147	5.34756	6.74889	7.98203e-05	0.00854781	1.74991
Vwc2	3.18008	-2.98939	5.00008	0.000716643	0.021286	-0.101055
Gbp2b	-3.17884	4.32946	-2.85387	0.0187812	0.110364	-3.8126
RP24-191C23.1	3.17876	-2.09113	4.25643	0.00207407	0.0346142	-1.0425
Adrb3	3.17714	-3.98305	4.70927	0.00107555	0.025358	-0.474804
Asic3	3.17701	-2.00736	3.70841	0.00477229	0.0517531	-1.81945
Lrrn4cl	3.17666	5.00658	8.29554	1.55464e-05	0.00424534	3.48953
Fgf9	3.17654	-1.3469	4.06646	0.00275582	0.0400024	-1.32708
Proser2	3.17444	0.472007	7.27273	4.45706e-05	0.00680351	2.55879
Slc43a1	3.17351	1.16817	5.35188	0.000445715	0.0177565	0.329127
F5	3.17161	2.01831	2.45465	0.0362246	0.160683	-4.15062
Inha	3.16989	-1.11759	6.15917	0.000159949	0.0114869	1.31671
Lmcd1	3.16674	0.894351	2.83564	0.019351	0.111786	-3.39481
Ppnr	-3.16623	-3.49831	-5.49857	0.000367544	0.016345	0.449192
Glycam1	3.16561	-2.02504	2.89639	0.017518	0.105835	-3.0345
Ighg2c	-3.16309	2.28291	-1.86645	0.0945014	0.275788	-5.09606
Wbscr17	3.16263	1.20545	4.77859	0.000975261	0.024266	-0.453933
Cbr2	3.16072	5.24184	7.12176	5.25525e-05	0.00704332	2.19757
Slco2b1	3.15163	4.02178	7.2593	4.52237e-05	0.00680351	2.45815
2410004I01Rik	3.14858	-3.99833	4.59055	0.00127396	0.0274737	-0.621628
Ret	3.14784	0.795476	4.60445	0.00124883	0.0271732	-0.670797
Tek	3.14196	3.45043	7.34104	4.14031e-05	0.00680351	2.58699
Aqp3	3.14038	-1.10425	3.67192	0.00505175	0.0532115	-1.91574
Gm28321	-3.13822	-3.42247	-3.64618	0.00525913	0.0542963	-1.87505
Efcc1	3.13721	-1.86347	4.56555	0.00132053	0.0279006	-0.627485
Sostdc1	3.1372	-0.944347	5.0469	0.000672059	0.020737	-0.00300205
Fam71f1	-3.13494	-2.98811	-4.29477	0.00195964	0.0336539	-0.989316
Eda	3.1338	-0.437668	7.12521	5.23534e-05	0.00704332	2.36003
Larp6	3.13214	0.40814	7.14887	5.10108e-05	0.00696488	2.43105
Gpx7	3.13147	2.20592	6.1455	0.000162631	0.0114869	1.27477
Gm37978	-3.13125	-3.38727	-5.00956	0.000707367	0.0212532	-0.103586
Cndp1	3.13059	-4.00748	6.0414	0.000184736	0.0121193	0.99214
Padi4	3.12491	0.492949	3.92809	0.00340042	0.0438263	-1.64106
Gm156	-3.1246	-2.24043	-2.92326	0.0167647	0.102848	-2.98034
Fbln1	3.12293	2.99348	5.30634	0.000473504	0.0182116	0.122643
Rgs22	3.12074	-3.12157	2.98521	0.0151515	0.0971529	-2.83923
Bmp7	3.11991	0.288443	5.6557	0.000299945	0.0148904	0.749947
Matn4	3.11566	-3.01453	4.34574	0.00181786	0.0322582	-0.922484
Hspd1-ps4	3.11277	-2.43405	4.24126	0.00212126	0.0348691	-1.06011
Gm37653	-3.10727	-2.90098	-3.8914	0.00359687	0.0450258	-1.53692
Cd55	3.1072	4.8693	5.95792	0.000204822	0.012647	0.803439
Scarna9	-3.10578	-1.09168	-3.79587	0.00416675	0.0481114	-1.73268
Dpt	3.10509	7.24676	5.6573	0.000299331	0.0148904	0.214694
Grpr	-3.10441	-2.11452	-3.3788	0.00802539	0.068862	-2.30112
Macc1	-3.09533	-3.13498	-4.53835	0.00137328	0.0283293	-0.67579
Tmigd1	3.09411	-1.64425	6.51511	0.000104604	0.00940406	1.65785
Tnfrsf17	3.09348	-2.0328	6.00025	0.000194356	0.0123428	1.09027
Adam23	3.09276	3.24876	3.96756	0.00320166	0.0426485	-1.87401
Olfm3	-3.09194	-4.02709	-5.01869	0.000698547	0.0211364	-0.107378
Lrrc8e	3.09118	-0.827604	3.27448	0.00948439	0.0751527	-2.53829
Cldn22	3.08698	-4.02928	4.69213	0.00110204	0.0255846	-0.497333
Gas6	3.08233	5.52054	7.43138	3.75862e-05	0.00670166	2.5233
C130021I20Rik	3.08028	-2.91462	4.15411	0.00241562	0.0372155	-1.17678
Gm20465	3.07897	-2.84972	3.0071	0.0146204	0.0954851	-2.82013
Tmeff2	3.07703	2.98126	8.58077	1.18014e-05	0.00384796	3.86682
Rem1	3.07686	-0.616939	5.73854	0.000269835	0.0141007	0.852723
Rtn4rl2	3.07525	-1.62523	4.11333	0.00256799	0.0385618	-1.25173
Gnrhr	3.07394	-4.03548	5.44681	0.000393284	0.0169461	0.373966
Pm20d1	3.06492	-3.02952	4.54894	0.00135247	0.028059	-0.659728
Tshz2	3.06328	3.08763	10.569	2.0785e-06	0.00271295	5.55719
Slc10a6	3.06325	1.39743	6.83985	7.19754e-05	0.00814702	2.11521
Ptprt	3.06295	-3.73453	5.67153	0.000293921	0.0147059	0.624981
Npr3	3.06185	1.59689	3.53923	0.00622158	0.0599809	-2.35491
Krt19	3.06104	-2.78209	4.06542	0.00276016	0.0400388	-1.29778
Gjb1	3.05994	-4.04287	4.87999	0.000846201	0.02305	-0.271283
Igkv2-112	-3.05897	-2.69538	-2.58734	0.0291104	0.142909	-3.45923
Ces4a	3.05851	-4.04355	6.13696	0.000164332	0.0114869	1.08199
Mark1	3.05559	1.01752	4.52913	0.00139168	0.0284091	-0.796015
Lrrc10b	3.05558	-3.14863	5.12796	0.000601787	0.0200581	0.0426421
Gml	3.05373	-3.45428	4.19947	0.00225734	0.0358386	-1.11865
Bicc1	3.05294	4.61229	6.45502	0.000112254	0.00984859	1.45817
Abca8b	3.05047	1.70994	5.08993	0.000633711	0.0202103	-0.0623396
Slc6a17	3.04893	-0.363835	3.39757	0.00778877	0.0677097	-2.38388
Cngb3	-3.04578	-3.56086	-2.29584	0.0470418	0.185601	-3.84502
Folh1	-3.04532	-0.974419	-1.60197	0.143286	0.349473	-5.0417
Gm4841	-3.04183	4.21815	-2.83605	0.0193382	0.111786	-3.83298
Unc45bos	3.04103	-1.4015	4.64236	0.00118293	0.0266415	-0.529185
Papln	3.03995	-2.26864	4.78034	0.000972862	0.024266	-0.35015
Rbp2	-3.03891	-2.34484	-4.622	0.00121784	0.0270375	-0.554574
Sptb	3.03762	-0.845264	2.22074	0.0532092	0.199795	-4.17032
Gm10699	3.03147	-4.0559	4.56933	0.00131338	0.0278834	-0.649686
A730020M07Rik	3.02654	-0.602702	4.288	0.00197934	0.0337548	-1.04197
Adamts16	3.02442	-1.47	3.59833	0.00566888	0.0569914	-2.00668
A630012P03Rik	-3.0234	-0.635881	-6.26391	0.000140926	0.0109561	1.45332
Iglc1	-3.02276	0.633606	-1.29992	0.225616	0.455358	-5.62192
Ptch2	3.02191	-0.751021	7.76256	2.65611e-05	0.00574508	2.92849
Lrg1	3.01453	1.32205	9.54662	4.8884e-06	0.0030512	4.64321
8430436N08Rik	3.01442	-3.66489	5.80693	0.000247443	0.0136852	0.767915
Slc6a13	3.0134	-2.18494	4.5996	0.00125754	0.0272783	-0.582619
Col4a3	3.01061	-0.756118	2.91655	0.0169495	0.103662	-3.10143
Tcp11x2	-3.01033	-1.12058	-3.30799	0.00898792	0.0731013	-2.46711
Gm13301	3.00971	-2.37179	4.45882	0.00154088	0.0299485	-0.768569
Wnt7b	-3.00776	-0.264413	-1.95093	0.0825188	0.25426	-4.63456
Cpxm1	3.00755	5.94771	4.8807	0.000845366	0.02305	-0.804412
Hmox1	3.00436	6.79722	4.49839	0.00145491	0.0289277	-1.44008
Hs3st6	-3.0037	-3.58845	-4.73605	0.00103556	0.0250253	-0.437066
Lipg	-3.00361	0.904322	-5.3294	0.000459202	0.0179458	0.312147
Gfpt2	2.99836	4.73101	6.6444	9.00008e-05	0.00885656	1.67559
Abi3bp	2.99727	6.21035	4.90122	0.000821571	0.0227466	-0.796882
Gm44027	-2.99318	-3.64636	-4.61326	0.00123316	0.0271251	-0.589581
Bcan	2.99222	-3.36293	3.02109	0.014291	0.0939191	-2.77866
Cd300e	-2.99051	1.31046	-3.99943	0.0030502	0.0420939	-1.60912
Cdh23	2.99036	-0.243896	5.79616	0.000250831	0.0137923	0.924511
Nrep	2.98959	4.14718	4.39291	0.00169635	0.0312319	-1.32969
Wif1	2.98872	-3.05185	2.01141	0.0748385	0.241638	-4.27763
Abca8a	2.98703	3.08758	3.89737	0.00356411	0.0448539	-1.96825
Vsig4	2.98603	1.42875	5.22925	0.000524901	0.0189107	0.147369
Stxbp6	2.98283	2.59025	5.39719	0.000419803	0.0171868	0.279864
Kank4	2.98232	-1.36392	4.92635	0.000793421	0.0221934	-0.156649
Syt7	2.97707	0.0696506	6.13718	0.000164288	0.0114869	1.32623
Car6	2.97023	1.07305	3.28352	0.00934767	0.0745831	-2.70266
Ibsp	-2.96651	-0.802494	-1.75265	0.113231	0.306296	-4.85768
Hs3st3a1	2.96218	-3.09722	4.20307	0.00224527	0.0357985	-1.11175
Gm10600	2.95814	-4.09375	6.69218	8.51802e-05	0.00870009	1.58842
Gck	2.9547	-3.69435	4.80003	0.000946296	0.0240616	-0.361391
RP24-114P21.1	2.95412	-2.98239	4.6945	0.00109834	0.0255846	-0.474213
Pnpla3	2.95214	-2.3821	2.10158	0.0646445	0.223213	-4.20496
Rarres1	2.95178	2.50523	2.98766	0.0150912	0.0970802	-3.35927
Gm44096	2.94551	-3.79491	3.73073	0.00460943	0.0507946	-1.75459
Mkx	-2.94475	1.96737	-8.99231	8.03033e-06	0.00340936	4.23047
Tigit	-2.94431	2.21164	-2.44135	0.037027	0.162395	-4.20472
Aldh1a7	-2.94093	-0.305616	-2.13648	0.0610692	0.216269	-4.35597
Gm37082	-2.93743	-2.84042	-3.14703	0.0116483	0.0838447	-2.61305
Gpr37l1	2.93697	-2.33376	4.80279	0.000942639	0.024029	-0.3225
Psg17	-2.93512	-2.69877	-2.47968	0.0347612	0.157086	-3.62109
F830016B08Rik	-2.9333	4.83054	-3.81138	0.00406809	0.0474265	-2.32883
Kcnh2	2.93263	0.485976	3.43566	0.00733062	0.0657243	-2.40235
Snap25	2.93247	-0.365696	2.76964	0.0215653	0.119664	-3.36851
Epha1	2.93176	-1.05836	6.7113	8.33301e-05	0.00870009	1.90466
Lyz1	2.93163	5.65183	3.17368	0.011157	0.0817633	-3.46677
Slco2a1	2.93116	3.99642	9.22115	6.52294e-06	0.00332785	4.43139
RP23-176M22.7	2.92794	-4.1087	5.98345	0.000198438	0.012493	0.925273
Wdr93	2.92498	-2.83516	5.79448	0.000251364	0.0137923	0.809598
Gm14812	2.92448	-3.29773	4.82831	0.000909519	0.0235978	-0.320031
Fgf16	2.92379	-2.40549	4.21677	0.00219993	0.0355294	-1.09381
Hcar1	2.92047	-3.70749	3.24112	0.0100072	0.0773053	-2.45134
Gm14137	-2.92028	-1.33521	-2.26419	0.0495504	0.191217	-4.05833
Ctla4	-2.91854	2.52632	-1.52685	0.160806	0.373823	-5.61382
Thsd7a	2.91653	3.9749	2.40226	0.039489	0.168464	-4.51105
Mcpt8	-2.91398	-1.89228	-2.30489	0.0463479	0.18396	-3.94708
Limch1	2.91349	1.94526	3.66519	0.0051051	0.0534052	-2.20012
Gm12185	-2.91202	3.76735	-4.63434	0.00119656	0.0267318	-0.924359
Pla1a	2.91162	4.82776	9.0962	7.30317e-06	0.00332785	4.27496
Tslp	2.90667	0.941174	6.9003	6.72299e-05	0.00802628	2.18284
Plet1	-2.90513	1.71843	-3.19979	0.0106963	0.0800395	-2.91524
Hspb1	2.89767	-0.0129089	2.78029	0.0211914	0.118401	-3.38799
Aknad1	-2.89738	0.244041	-7.94492	2.20445e-05	0.00513361	3.1923
Trpv4	2.89735	1.29014	7.62377	3.06783e-05	0.00619401	2.93693
Serpina3b	2.89721	-2.95029	2.65582	0.0260051	0.133987	-3.34093
Gm16436	-2.89703	-4.12588	-6.13568	0.000164589	0.0114869	1.07239
S1pr3	2.8933	3.75998	2.81251	0.0200995	0.114586	-3.81465
Gm16334	2.89318	-3.01496	3.11571	0.0122545	0.0866359	-2.65178
Serpina3f	-2.89117	3.10721	-2.60497	0.0282771	0.140844	-4.06495
Serpinb7	2.89061	-1.18706	3.37964	0.0080147	0.0687995	-2.35412
Slc38a4	2.88989	-0.0804943	2.70335	0.0240483	0.127692	-3.50247
Fgf2os	2.88982	-2.24292	3.76515	0.00436967	0.0493254	-1.73059
Mup11	2.88964	-3.72698	2.3508	0.0429781	0.176127	-3.75872
Trbv3	-2.88817	-0.152064	-1.57796	0.148691	0.357466	-5.17206
Adgrf1	-2.886	-3.32502	-1.97007	0.0800105	0.250202	-4.31559
Stab2	2.88425	-2.25833	3.28317	0.00935296	0.0745831	-2.43823
Flg2	-2.88251	-4.13581	-4.87289	0.00085461	0.0230925	-0.283736
Gm14730	-2.88081	-3.24214	-4.96623	0.000750849	0.021851	-0.151847
Krt36	2.88027	-3.25849	4.12056	0.00254027	0.0384553	-1.22292
Lep	2.87929	-3.32358	1.74712	0.114223	0.307786	-4.62102
Orm1	2.87691	-1.78013	3.84043	0.00388993	0.0463355	-1.63781
Krt14	-2.87652	-3.70703	-4.35683	0.00178847	0.0320253	-0.915639
Gpr182	2.8738	-1.83587	2.87625	0.0181052	0.107949	-3.08121
Fam198a	2.86522	-2.03538	3.96817	0.0031987	0.042635	-1.44646
Tspan18	2.86501	1.43578	4.11039	0.00257935	0.0386413	-1.45517
Nkain2	2.86474	-2.43493	5.7438	0.000268035	0.0141007	0.785992
RP23-466C10.2	2.86311	-2.67984	3.57975	0.0058369	0.0580396	-1.98475
Ndufa4l2	2.86281	1.05456	3.56914	0.00593514	0.0584375	-2.25077
Krtdap	2.86148	-0.332695	2.93519	0.0164407	0.101602	-3.11218
Adig	2.85933	-3.43353	2.35972	0.0423525	0.174836	-3.75285
Fabp4	2.85813	3.94754	4.01846	0.00296339	0.0415788	-1.8886
S100b	2.85767	1.83634	2.98697	0.0151081	0.0970802	-3.27485
Dcst2	2.85692	-2.34591	3.28577	0.00931407	0.0745058	-2.43027
Duox2	2.85656	-2.01109	2.12667	0.0620546	0.218195	-4.20163
Aldh1a3	2.85588	3.70572	2.44246	0.0369595	0.16232	-4.41171
5330406M23Rik	-2.85038	-2.95702	-3.92185	0.00343302	0.0440071	-1.4943
Prokr1	2.84898	-0.112428	3.74782	0.00448871	0.0499949	-1.86927
Hdx	2.84825	1.10811	1.99419	0.0769538	0.244778	-4.74617
Megf6	2.84788	-2.01672	3.82532	0.00398156	0.0468396	-1.6514
Rimklb	2.84628	-3.74309	3.18122	0.0110219	0.0812735	-2.53745
Gm44174	-2.8462	-1.43306	-2.46869	0.0353964	0.158553	-3.73946
Ddn	2.84505	-2.68778	4.51796	0.00141431	0.0285554	-0.69317
Ccdc149	2.84454	0.179198	5.64727	0.000303205	0.014986	0.740533
Fam57b	2.84248	-2.69106	4.03773	0.00287814	0.0409082	-1.33684
Fam178b	2.84174	-1.40391	6.87308	6.93232e-05	0.00809858	2.03812
Prelp	2.83679	5.42365	6.12249	0.000167257	0.0114892	0.949439
Fhl1	2.83662	4.31175	2.25485	0.0503158	0.193453	-4.80064
Gkn3	2.83308	-3.74833	2.22354	0.0529655	0.199336	-3.94211
Hba-a2	2.83134	0.374555	5.01238	0.000704628	0.0212322	-0.0850988
Smoc1	2.8304	-1.60802	3.17083	0.0112085	0.0820032	-2.64589
Zfp454	2.82765	-2.77039	3.5846	0.00579253	0.0577364	-1.97508
Trabd2b	2.82719	0.649272	6.16345	0.000159119	0.0114869	1.35513
Dlk2	-2.82405	-1.9508	-3.69011	0.00491037	0.0523193	-1.85017
Hr	2.82326	2.73381	7.22066	4.71629e-05	0.00680351	2.48962
Fbxl7	2.82291	-3.28608	4.80745	0.000936496	0.0239306	-0.344805
Scn7a	2.8217	5.03514	5.72335	0.000275101	0.0141557	0.463692
Mlip	2.8189	-0.133585	2.22002	0.0532721	0.199928	-4.25106
C130083A15Rik	-2.8164	-3.28186	-4.52941	0.00139111	0.0284091	-0.690148
Tmem215	2.81589	-3.14231	4.36609	0.00176434	0.0317343	-0.897218
Syt15	2.81455	1.10088	5.95173	0.000206403	0.0126659	1.09046
Aqp5	-2.80869	-3.46522	-1.92608	0.0858855	0.260591	-4.37101
Apoh	2.8075	-0.736072	5.79258	0.00025197	0.0137923	0.915306
Gm14809	2.80665	-3.76827	3.84587	0.00385748	0.0461334	-1.59563
Bmp10	-2.80533	-4.17312	-4.5621	0.00132711	0.0279186	-0.662209
5730507A11Rik	-2.80427	-3.67764	-3.59714	0.00567953	0.0570722	-1.94169
Pdzd2	2.80219	1.5271	6.94685	6.38081e-05	0.00784972	2.23007
Ror2	2.80157	-0.649712	2.96976	0.0155384	0.0986155	-3.03022
Ugt1a1	2.80125	-1.73012	6.21848	0.000148856	0.0112135	1.34715
Reg3g	2.79547	0.963473	3.30324	0.0090566	0.0733507	-2.66215
Gbp4	-2.79354	7.23041	-2.57043	0.0299327	0.145184	-4.58674
Col26a1	2.79246	-3.46623	5.01286	0.000704168	0.0212322	-0.104845
Serpina3m	2.79167	1.78944	6.34508	0.000127876	0.0103484	1.5354
Reg1	2.79161	-0.160761	3.99455	0.00307288	0.0421965	-1.49597
Mir1957a	2.78918	-2.07822	3.79272	0.00418708	0.048168	-1.69659
Hba-a1	2.78746	0.617991	4.61214	0.00123514	0.0271251	-0.651931
Mcpt2	-2.78713	2.93304	-1.98087	0.0786278	0.247472	-5.02934
Adgra1	-2.78638	-2.47606	-2.2247	0.0528648	0.199187	-4.01862
Sphkap	2.78079	-0.372534	5.21409	0.000535699	0.0191419	0.204343
Pitpnm3	2.77961	-1.82249	5.39661	0.000420124	0.0171868	0.419896
Nr6a1os	-2.77943	-3.69384	-4.43809	0.00158808	0.030451	-0.81195
Trbv1	-2.77916	-1.3612	-2.15603	0.0591512	0.212754	-4.21994
Stfa2l1	2.77655	-3.10713	1.77215	0.109795	0.300663	-4.60565
Tgtp2	-2.7762	6.93368	-3.93741	0.00335233	0.0434921	-2.3292
Cftr	2.77588	-1.88205	2.40716	0.0391713	0.167739	-3.79493
Ptprd	2.77523	0.825362	4.04157	0.00286146	0.0409082	-1.50274
Cd3e	-2.77445	2.44068	-1.95074	0.0825443	0.254303	-5.00386
Lctl	2.76923	-3.38126	4.20169	0.0022499	0.0357985	-1.11591
Slc6a1	2.76771	-3.78743	3.87797	0.00367171	0.0453617	-1.55169
Gm8738	2.76511	-3.60942	3.72662	0.00463903	0.0509268	-1.76064
Krt16	2.76469	-0.83122	3.54829	0.0061333	0.0596061	-2.12228
Themis	-2.76361	2.42495	-1.93218	0.0850469	0.258874	-5.02957
Fbxo17	2.76193	0.00727553	3.59483	0.00570016	0.0571674	-2.1142
P3h2	2.76079	2.81088	3.13634	0.0118518	0.0848515	-3.16155
Nsg1	2.75886	2.53837	6.07721	0.000176783	0.0117994	1.16309
Nefl	-2.75734	-1.14281	-2.71182	0.0237156	0.126797	-3.39071
Gm6023	-2.75692	-3.71633	-4.28717	0.00198179	0.0337548	-1.00629
Trav12-3	-2.75448	-3.17307	-2.80773	0.0202577	0.115051	-3.10232
Acot4	2.75389	-2.49963	3.81528	0.0040437	0.0472905	-1.65217
Alox15	2.75375	1.45943	2.07479	0.0675251	0.227827	-4.67528
Nat8	2.75113	-2.13038	3.34759	0.00843575	0.0707166	-2.34912
Mir7059	2.75052	-3.72848	4.63969	0.00118745	0.0266609	-0.559694
Trav16n	-2.74758	-2.35166	-2.3413	0.0436552	0.17753	-3.85603
Gnai1	2.74688	0.0704633	3.89555	0.00357403	0.0448539	-1.66168
A530053G22Rik	2.74659	-4.19913	3.65551	0.00518296	0.053735	-1.85749
Il1f9	2.74634	-2.5778	2.20624	0.0544879	0.202577	-4.03771
Cldn11	2.74506	-3.60939	3.92568	0.00341296	0.0439335	-1.48667
Krt23	2.74199	-1.89747	3.28215	0.00936838	0.0746342	-2.45996
C1qtnf3	-2.73847	1.98813	-2.19633	0.055379	0.204636	-4.565
Mfap5	2.73446	5.67624	4.03416	0.00289375	0.0410232	-2.08133
Stmn4	2.73263	-2.19388	3.42714	0.00743062	0.0662028	-2.22772
Lsamp	2.73213	-3.2107	2.60568	0.0282437	0.14071	-3.40079
Itgb4	2.73129	1.64437	5.01035	0.000706593	0.0212532	-0.17104
Dnah1	2.7304	-1.01229	4.61893	0.00122321	0.027088	-0.568764
Sv2b	2.72902	-3.8074	4.6924	0.00110162	0.0255846	-0.496284
Hrh1	2.72577	-0.381064	6.11999	0.000167768	0.0114892	1.3008
Tppp3	2.72498	3.40158	8.80281	9.57049e-06	0.00348462	4.06387
Ggt5	2.72488	2.83234	8.62737	1.12896e-05	0.00384796	3.91171
Icam5	2.72436	0.33988	5.25434	0.000507539	0.0186661	0.236298
Msi1	2.72333	-1.67414	3.57078	0.0059198	0.0583856	-2.03928
Grik2	-2.72256	4.42979	-9.75068	4.09662e-06	0.00297628	4.88183
Igkv1-135	-2.72066	-0.6493	-1.55733	0.153479	0.36396	-5.14287
Igsf11	2.71989	-3.09997	4.91738	0.000803346	0.0223565	-0.203283
Ctnna2	2.71951	-3.41541	3.32922	0.00868734	0.0719298	-2.32625
Emx2	2.71674	0.87916	5.40064	0.000417901	0.0171868	0.404202
Olfr56	-2.71466	3.65434	-4.59829	0.0012599	0.0272783	-0.971226
Ms4a4c	-2.71424	6.16647	-4.59838	0.00125972	0.0272783	-1.25386
Gm13749	2.7128	-2.93448	4.97492	0.000741901	0.0217551	-0.126813
Ccl6	2.71242	8.22064	3.38378	0.00796193	0.0685599	-3.26833
Alms1-ps2	2.71239	-3.91003	5.00592	0.00071091	0.0212646	-0.124011
Fam167a	2.71086	-0.159541	4.85358	0.00087794	0.0232478	-0.277285
Auts2	2.71065	-0.295544	2.74921	0.0223014	0.122136	-3.41128
Prrt4	2.70962	-3.2265	4.14372	0.0024535	0.0376135	-1.19163
Gm23833	-2.70932	-1.97832	-3.86508	0.00374515	0.0457045	-1.59603
Lect2	-2.70929	-2.82209	-2.93806	0.016364	0.101386	-2.92674
Cyp2d22	2.7057	1.30284	7.36932	4.01645e-05	0.00680351	2.67969
Sectm1b	2.70375	-3.34712	4.40215	0.00167359	0.0310861	-0.854001
Arhgef16	2.70065	-3.915	3.85599	0.00379786	0.0459911	-1.58168
Ptx3	2.70045	2.74018	1.51008	0.164967	0.379199	-5.67319
Parm1	2.69742	1.60322	3.42483	0.00745797	0.0662757	-2.54416
Angpt4	2.69644	-0.503963	4.71085	0.00107316	0.025358	-0.458614
Rspo3	2.6955	0.104125	2.18922	0.0560271	0.205797	-4.32879
Clip4	2.69363	2.87259	4.62306	0.00121601	0.0270243	-0.845652
Ifit3b	-2.69242	5.70614	-4.29428	0.00196106	0.0336539	-1.67947
Serpine2	2.69209	7.82119	2.57546	0.0296858	0.144436	-4.5984
Iigp1	-2.69192	8.96425	-3.78917	0.00421017	0.0483318	-2.61474
Dpp4	2.69002	5.68944	5.29956	0.000477795	0.0182505	-0.189987
Pla2g5	2.6896	-2.58884	3.23442	0.0101156	0.0777847	-2.49615
Ntf3	2.68842	-3.63747	4.04702	0.00283798	0.0407832	-1.32288
Cntfr	2.68771	-2.36686	4.00149	0.00304069	0.0420424	-1.39233
Wnk2	2.68729	-2.80675	1.76073	0.111795	0.304269	-4.64849
Tmem35a	2.68573	-1.81447	3.11507	0.0122673	0.0866359	-2.71878
Chl1	2.68403	5.28287	3.50299	0.00658818	0.0619834	-2.89509
Anxa8	2.68362	3.59747	3.85129	0.0038254	0.0460798	-2.1139
Rassf10	2.68021	-4.23187	4.50354	0.00144412	0.028844	-0.736892
Glis3	2.67474	3.48272	5.55258	0.000342608	0.0157632	0.398528
Mfsd6l	2.67337	-3.04591	3.59025	0.00574132	0.0574027	-1.96009
Folr2	2.67127	5.99987	7.29522	4.34993e-05	0.00680351	2.32039
Cngb1	2.6711	0.113418	4.25045	0.00209254	0.034692	-1.14015
Mirt2	2.66801	-3.43245	3.18428	0.0109677	0.0811487	-2.53629
Ces1d	2.66801	-2.52745	1.52381	0.161555	0.374616	-4.98517
Tppp	2.66793	0.806864	3.32283	0.00877661	0.0722978	-2.61635
Serpina3n	2.66779	7.60207	5.1221	0.000606587	0.0200581	-0.553155
Kcne1l	2.66724	-3.12093	3.63448	0.00535637	0.0549368	-1.89539
Kcnu1	2.6641	-2.94445	3.52641	0.00634882	0.06089	-2.05442
Sprn	2.66174	-1.36317	5.68601	0.000288526	0.0145906	0.775592
Gm11226	-2.66146	-2.9608	-3.70313	0.00481173	0.0519353	-1.80121
Tnfsf4	-2.6587	-0.468273	-2.4033	0.0394215	0.168332	-3.93541
Lrrtm2	-2.65556	2.32234	-6.67172	8.72089e-05	0.00877957	1.89053
Mmd2	2.65202	-3.84267	4.77883	0.000974923	0.024266	-0.392538
Mir433	2.65147	-3.84251	4.74124	0.00102799	0.0248974	-0.438032
Slc2a12	2.64944	-2.11968	3.16682	0.0112814	0.0823432	-2.62217
Pla2g4c	-2.64562	1.74925	-6.14261	0.000163204	0.0114869	1.29292
Aspg	2.64345	-4.25186	5.0946	0.000629695	0.0201861	-0.0318167
Best1	2.64323	-0.577939	2.74632	0.0224079	0.122595	-3.38924
Ddx4	-2.64274	-0.770936	-5.75379	0.000264659	0.0141007	0.869512
Gm13307	2.64153	-1.87737	5.27463	0.000493957	0.0185556	0.272545
Igkv6-25	-2.64123	-2.55944	-1.98808	0.0777173	0.246238	-4.356
Trbv12-2	-2.64041	-0.790123	-1.69774	0.123444	0.321156	-4.94007
Klhl29	2.63952	-0.122015	4.20258	0.00224691	0.0357985	-1.19461
Gm10384	2.63933	-1.67264	2.59779	0.0286135	0.141581	-3.52321
Gm42632	2.63862	-2.7946	4.169	0.00236241	0.0367063	-1.1568
Kcp	2.63858	-1.14392	5.84479	0.000235921	0.0132893	0.966259
Ly6c2	-2.63717	4.97293	-1.90592	0.0887129	0.266367	-5.44376
Gm9553	2.63684	-4.25537	5.23814	0.00051868	0.0188754	0.129737
Slc22a17	2.63678	0.690734	5.26939	0.000497425	0.0185756	0.24079
Ptpru	2.63677	-2.34147	3.68642	0.00493871	0.0524562	-1.8421
Chrna5	2.63572	-1.41739	3.19167	0.0108375	0.0806449	-2.62843
Gm42510	-2.63459	-3.33989	-3.06623	0.0132791	0.0903445	-2.71236
Sntg2	2.63453	-1.58982	5.60853	0.000318702	0.0153335	0.677848
Epor	2.63387	-1.88229	2.92946	0.0165955	0.102212	-2.99846
Pdzd7	2.63221	-0.632135	4.54153	0.00136701	0.028268	-0.687156
Kcnk3	2.63096	-0.519197	2.73934	0.0226662	0.123421	-3.40604
Zfp521	2.62933	2.51848	6.49436	0.00010718	0.00955074	1.67086
Serpina3g	-2.62798	5.57437	-2.36172	0.042213	0.174521	-4.80684
Gpr31b	-2.62549	-1.62778	-3.35691	0.00831091	0.0700463	-2.36342
Gm15472	-2.62279	-3.55817	-2.94093	0.0162873	0.101102	-2.89034
Mfap4	-2.62192	2.88829	-3.65555	0.00518268	0.053735	-2.33675
Snca	2.62072	-1.23891	3.89474	0.0035785	0.0448771	-1.58321
Itgbl1	-2.61997	5.66821	-3.71498	0.00472378	0.0513822	-2.59617
Paqr9	2.61952	-2.40783	3.61883	0.00548941	0.0557516	-1.93798
Gm15635	2.61914	-4.26222	3.9918	0.00308577	0.0421965	-1.399
Ccdc68	2.61884	-0.557051	4.38094	0.00172633	0.0314802	-0.915114
Sult5a1	2.61834	1.31254	3.93739	0.00335243	0.0434921	-1.70987
Pllp	2.61806	-0.853736	5.95959	0.000204397	0.012647	1.10668
Gm22009	-2.61683	0.753661	-5.73293	0.000271768	0.0141022	0.831478
Lilra5	-2.61228	1.44496	-4.10313	0.00260768	0.0387797	-1.47131
Trbv12-1	-2.60809	-1.65308	-2.17811	0.0570548	0.208153	-4.16128
Cdsn	2.60665	0.4856	4.12063	0.00254	0.0384553	-1.35879
Hspa12a	2.60664	1.90448	6.10816	0.000170209	0.0115838	1.24196
E330013P04Rik	-2.60438	3.20694	-2.61581	0.0277763	0.139363	-4.07004
Hoxa3	2.60395	-1.28132	5.1188	0.000609313	0.0200581	0.089121
Kcnj3	2.60373	-3.96577	4.1838	0.00231074	0.0363169	-1.14344
Ighv1-81	-2.60369	-2.23391	-1.85587	0.0961132	0.278387	-4.57252
Hs3st1	2.60071	-0.376995	3.77243	0.00432067	0.0490706	-1.81566
Ptprf	2.60013	0.29071	5.95853	0.000204668	0.012647	1.11629
Clmn	2.59831	0.0385843	6.42181	0.000116742	0.00996225	1.64901
Ces2c	2.59623	-3.17389	2.54258	0.0313387	0.148619	-3.49765
Bmp4	2.59519	-0.744234	3.76064	0.0044003	0.0494491	-1.8091
C1qtnf7	2.59328	1.98015	7.02342	5.85856e-05	0.00737932	2.30211
Col10a1	-2.59201	-3.78283	-3.07257	0.0131431	0.0897547	-2.69353
Vstm4	2.59096	0.920485	3.79539	0.00416984	0.0481217	-1.88937
Nova1	2.58883	3.98653	7.35322	4.08642e-05	0.00680351	2.55156
Npnt	-2.5869	2.15177	-2.50077	0.0335737	0.154054	-4.1091
Tmem200a	-2.5869	2.86863	-3.83308	0.00393416	0.0465831	-2.05334
Nlgn1	2.58311	-3.87555	3.83079	0.00394808	0.0466694	-1.61612
Csmd1	2.58306	0.799754	3.65861	0.00515789	0.0535803	-2.08964
Stac2	2.57986	0.89904	4.1392	0.00247021	0.0378165	-1.36518
Boc	2.57915	1.70802	4.63568	0.00119427	0.0267316	-0.708879
Fasl	-2.57745	1.83033	-2.14502	0.0602237	0.214905	-4.62469
Gldc	2.57727	0.944921	5.08684	0.000636384	0.020237	-0.0170097
Ighv1-36	-2.57645	-3.22964	-1.1829	0.266859	0.500545	-5.3134
Tnfrsf25	2.5751	0.881965	9.29989	6.07857e-06	0.00332785	4.40924
Gfra3	2.57382	-3.88478	3.72199	0.0046725	0.0511232	-1.76591
Dclk3	2.57124	-3.4798	3.004	0.0146944	0.095768	-2.79895
Lgi4	2.57036	3.16341	4.65802	0.00115681	0.0264233	-0.82913
Trac	-2.56981	3.1458	-1.93347	0.084871	0.258482	-5.13659
Fxyd6	2.56943	2.26739	3.71991	0.00468768	0.0511974	-2.1587
CR974586.5	2.56595	-2.06298	1.94693	0.0830515	0.255325	-4.46029
Ric3	2.56594	-0.523017	4.57094	0.00131033	0.0278459	-0.650945
Slc16a2	2.56105	3.08708	4.13498	0.00248586	0.0379579	-1.60935
Slc22a3	2.56078	-2.2803	4.01106	0.00299683	0.0418301	-1.38096
Gm13961	-2.56041	-4.2956	-5.69818	0.000284073	0.0144997	0.619806
Kazn	2.56033	0.69874	6.40279	0.0001194	0.0101102	1.63121
A530020G20Rik	2.56013	-0.28906	3.51021	0.00651345	0.0617011	-2.22262
Wnt11	2.55919	-0.641298	3.82067	0.00401017	0.0471	-1.72613
Ache	2.55732	-2.45127	2.5772	0.0296006	0.144182	-3.49556
Sobp	2.55494	-0.940657	2.81406	0.0200484	0.114384	-3.2515
Il1r2	2.55399	4.79407	5.26261	0.000501953	0.0186543	-0.153396
Gm5593	-2.55009	-2.78006	-3.41143	0.00761866	0.0669636	-2.2272
Gm15912	2.54922	-3.58966	2.81708	0.0199495	0.113986	-3.07175
Podn	2.54727	3.15173	4.32074	0.00188599	0.032972	-1.33294
Trbv16	-2.54655	-1.0787	-1.76159	0.111643	0.30407	-4.82149
Ighd	2.54475	1.95318	1.61575	0.140263	0.345533	-5.41823
Trib3	2.54116	2.45758	2.58555	0.0291965	0.143139	-4.01654
Srpk3	2.54055	-0.859776	2.23208	0.0522298	0.197784	-4.15898
Gm13832	2.54053	-3.72152	4.114	0.00256543	0.0385618	-1.23419
Gm45114	2.53928	-3.89774	4.07531	0.00271928	0.0397361	-1.28634
C1qtnf2	2.53683	0.0923664	4.31259	0.00190877	0.0331471	-1.04997
Cenpe	-2.53478	6.09433	-6.25495	0.000142452	0.0110073	1.05331
Igf2	2.53364	-0.219022	3.09252	0.0127243	0.0884279	-2.8806
Pkhd1	-2.53313	-4.31247	-4.8507	0.000881481	0.0232852	-0.318172
Gm37423	-2.53274	-2.49239	-4.06908	0.00274498	0.0399246	-1.29635
Hoxa2	2.53082	-3.18821	4.38634	0.00171274	0.0314425	-0.871141
A230001M10Rik	2.52965	-4.0008	3.41351	0.00759355	0.0668906	-2.19857
Creb3l1	2.52932	2.15945	4.39534	0.00169032	0.0312319	-1.10851
Rbp4	2.52781	-0.95714	3.92134	0.00343568	0.0440071	-1.55894
Gm15731	-2.52586	-2.85642	-3.08981	0.0127802	0.0886341	-2.69918
1700061G19Rik	2.52577	-2.9827	3.16296	0.011352	0.0825668	-2.58483
Hoxa7	2.52508	-0.284374	7.32381	4.21778e-05	0.00680351	2.57236
Atp6v0e2	2.52458	-0.484473	3.41019	0.00763376	0.0669636	-2.36175
Tmem8	2.52309	3.57037	6.07944	0.000176301	0.0117994	1.07432
Gm26777	2.52234	-4.31192	4.71117	0.00107267	0.025358	-0.484815
Foxp2	2.52188	-2.43515	3.15305	0.0115354	0.0833106	-2.6264
Lrfn2	2.52159	-4.31271	4.84916	0.000883381	0.0232933	-0.32001
Il12a	2.52157	-2.5851	2.40545	0.039282	0.168041	-3.7436
Lama1	-2.52012	-3.83523	-4.13164	0.00249835	0.0380872	-1.2115
Gm43793	-2.51853	-3.02468	-3.18807	0.0109006	0.0808883	-2.54604
Slc35f1	2.5182	-1.32924	5.77498	0.000257642	0.0138736	0.88028
Ascl2	2.51816	-2.81729	3.19155	0.0108397	0.0806449	-2.54986
Pth1r	2.51744	0.325993	5.94579	0.000207933	0.012678	1.10055
Slfn9	-2.51553	6.27596	-7.96129	2.16823e-05	0.00513361	3.03543
Gm38377	-2.51335	-3.3003	-4.19763	0.00226356	0.0358591	-1.12026
C3	2.51124	9.5828	3.64374	0.00527932	0.0544276	-2.85312
Gm8817	-2.51034	-1.93535	-2.32408	0.0449085	0.180776	-3.91865
Ly6i	-2.51021	2.74391	-1.43917	0.183628	0.403737	-5.77102
Fmo2	2.50883	1.48161	2.31877	0.0453027	0.181742	-4.30603
Csprs	-2.5082	-1.27676	-3.16165	0.0113762	0.0826211	-2.68552
Igkv2-109	-2.50767	-1.8889	-1.88051	0.0923999	0.272375	-4.57178
Gm37262	-2.5071	-3.88821	-4.22146	0.00218463	0.0355294	-1.09403
Gm43817	-2.50695	-3.23727	-3.90248	0.00353629	0.0446817	-1.51912
Ppp1r14c	2.50586	-0.667568	1.7997	0.105105	0.29291	-4.81465
Rarres2	2.50547	6.36364	3.97772	0.00315254	0.042635	-2.23734
Gm16194	2.50384	-2.19325	2.51001	0.0330665	0.153207	-3.61678
Ifit1	-2.50244	7.58702	-5.04413	0.000674612	0.0207782	-0.667505
Nat8f5	2.50178	-2.43073	4.28264	0.00199509	0.0337866	-1.00447
Adarb1	2.5005	2.12469	6.64528	8.99096e-05	0.00885656	1.86896
Gm43920	-2.50038	-3.89061	-3.44188	0.00725853	0.0653627	-2.15895
Gm42533	2.5001	-2.16267	2.7835	0.02108	0.117929	-3.20331
Mpzl2	2.4993	-1.43446	2.44398	0.036867	0.16215	-3.78089
Pappa	2.49817	-0.185654	2.154	0.0593475	0.213136	-4.35159
Sim1	2.49815	-2.62372	3.50236	0.00659476	0.0620185	-2.10022
Hlf	2.49793	0.402741	2.99334	0.014952	0.096611	-3.10071
Rasgef1c	2.49638	-2.4316	3.62587	0.00542914	0.0553033	-1.92734
Mup3	2.49594	-3.92147	2.2988	0.046814	0.18507	-3.82421
Tub	2.49576	-1.95476	4.60736	0.00124362	0.0271251	-0.572074
Cdh6	2.49562	0.245094	1.85918	0.0956056	0.277702	-4.84111
Sspo	2.49559	-2.74166	2.42771	0.0378683	0.164696	-3.69861
Mir27a	2.49507	-3.92726	2.34068	0.0436998	0.177645	-3.76318
Peg3	2.49476	1.75412	3.15302	0.011536	0.0833106	-3.00266
Cd160	-2.49467	1.316	-2.0243	0.0732929	0.238943	-4.73732
RP23-226C6.3	2.49325	-3.61235	3.39616	0.00780624	0.0677408	-2.22655
Ces2b	2.49319	-3.33419	2.80779	0.0202558	0.115051	-3.09524
Prickle1	2.49101	1.83442	3.83424	0.00392715	0.0465504	-1.92896
Ms4a4b	-2.48832	5.51605	-1.83733	0.0989981	0.283076	-5.62026
Cd209e	2.48685	0.401447	1.84972	0.0970621	0.27996	-4.87398
Gm15773	-2.48677	-3.53446	-3.25976	0.00971154	0.0762337	-2.42381
Sh2d1a	-2.48524	0.770065	-1.61278	0.140911	0.346468	-5.25318
Vstm5	2.48347	-1.07472	4.24911	0.00209669	0.034692	-1.08085
Olfr78	2.48319	-2.06067	2.83684	0.0193132	0.111707	-3.1289
Gm6020	-2.4825	-3.44866	-3.01713	0.0143835	0.0943329	-2.78083
Gm43571	-2.48007	-2.4286	-2.77559	0.0213555	0.118983	-3.19724
Gm13450	-2.48001	-3.90179	-4.30841	0.00192058	0.0332465	-0.981591
Gm37058	-2.47942	-3.93706	-3.84056	0.0038891	0.0463355	-1.60273
Soga3	-2.47683	-3.84348	-1.56282	0.152192	0.362071	-4.83405
Tpbgl	2.47547	-0.184136	4.52368	0.00140268	0.0284416	-0.733045
Gm43256	-2.47441	-4.33847	-5.49313	0.00037016	0.0164027	0.401432
Ifit3	-2.47363	7.73763	-4.85853	0.000871898	0.0232478	-0.943112
Gm15990	-2.47351	-2.23682	-3.50692	0.00654744	0.0618132	-2.10917
Glrp1	-2.47345	-1.40374	-2.79488	0.0206896	0.1166	-3.24301
RP24-392H7.4	-2.47113	-3.06663	-2.94327	0.0162252	0.100935	-2.90731
Thrb	2.47041	0.963331	3.30972	0.00896295	0.0729476	-2.65704
Cyp7b1	2.47026	3.33165	3.05841	0.0134491	0.0911316	-3.36702
Gm38055	-2.4697	-3.90858	-4.39423	0.00169307	0.0312319	-0.871852
Ak5	-2.46918	1.61778	-4.23644	0.0021365	0.0350143	-1.28993
RP23-372N15.4	-2.46861	-3.05019	-3.12188	0.0121327	0.0860277	-2.64296
Gbp9	-2.46849	7.92563	-4.22552	0.00217147	0.035375	-1.91016
Gm43365	-2.46779	-4.34264	-4.67405	0.00113071	0.026029	-0.530972
Gm36569	-2.46681	-3.64941	-3.20731	0.0105674	0.0794407	-2.49825
Kcnc3	2.46528	-3.05787	2.77165	0.0214942	0.119421	-3.16382
Daam2	2.46476	-0.335439	4.0468	0.00283892	0.0407832	-1.41096
Gria1	-2.46408	-1.31971	-1.74912	0.113863	0.307433	-4.81352
C4b	2.46391	8.21756	6.35711	0.000126056	0.0103484	1.10465
Gm43288	-2.46077	-4.34749	-4.03812	0.00287642	0.0409082	-1.33822
Frem2	2.45927	-2.77048	2.51996	0.0325287	0.151389	-3.55892
C430019N01Rik	-2.45716	-4.34414	-3.67297	0.00504349	0.0531574	-1.83252
Spock2	2.45679	0.813569	3.01456	0.0144439	0.0945865	-3.11178
Fmn2	2.45577	-2.10362	3.21009	0.0105201	0.0793419	-2.55897
Gm5596	-2.45264	-2.21158	-3.17184	0.0111902	0.0819241	-2.61069
Aff3	2.45154	1.55356	2.84427	0.0190792	0.111175	-3.47636
Foxp3	-2.45104	0.729499	-1.21785	0.253942	0.486036	-5.74152
Glyat	2.44971	-3.94417	4.03787	0.00287753	0.0409082	-1.33657
Ighv4-1	2.44961	-2.73122	0.909234	0.386695	0.616534	-5.63008
Fhod3	-2.44947	-0.550892	-3.12286	0.0121132	0.0859916	-2.8039
Hspb8	2.44874	3.05677	4.47221	0.00151121	0.0295559	-1.0958
Slc12a3	2.4487	-2.0468	3.84988	0.00383369	0.0460798	-1.61662
Gm37488	-2.4471	-2.20266	-3.48386	0.00679076	0.063021	-2.14485
Cdon	2.44289	3.50998	5.29366	0.000481571	0.0183282	0.0363412
Tlr12	-2.44263	1.82275	-2.86134	0.0185528	0.109483	-3.48484
Ccdc80	2.44262	6.59797	6.80728	7.46831e-05	0.00826466	1.70693
Igdcc4	2.44254	1.68407	3.45737	0.00708211	0.0645725	-2.50633
Plin4	2.44227	1.30243	2.15281	0.0594627	0.213431	-4.54077
Amigo2	-2.44183	4.2601	-6.16734	0.000158369	0.0114869	1.11239
Id4	2.44177	0.679483	3.78733	0.00422213	0.0484181	-1.88135
Nptx2	2.44039	-3.94811	3.35025	0.00839986	0.0705511	-2.2889
Gda	2.43923	7.5208	5.87988	0.000225757	0.0131073	0.496714
Gm15050	2.43895	-3.36745	3.34982	0.00840571	0.0705731	-2.29818
Ear2	2.43825	3.95148	1.75947	0.112019	0.304497	-5.51789
Aoc3	2.43589	2.3339	3.24226	0.00998876	0.0772988	-2.93432
Mup15	2.43584	-4.3556	3.6738	0.00503693	0.0531574	-1.83132
Rgs11	2.43515	1.30403	5.21333	0.000536246	0.0191419	0.128926
Adgrg1	2.43419	2.59839	9.20199	6.63641e-06	0.00332785	4.43149
Gm44414	-2.43362	-2.71714	-4.0124	0.00299073	0.0418301	-1.37197
Gm10309	2.43156	-3.36381	2.88198	0.0179362	0.107236	-2.98415
Tcf24	2.43044	0.16852	4.40042	0.00167781	0.0311149	-0.929265
Gm37646	-2.42909	-3.88078	-3.99899	0.00305226	0.0420957	-1.38837
Slc36a2	2.42822	-0.207353	3.04801	0.0136784	0.0918666	-2.95337
Fhl5	2.42768	-0.801063	3.82777	0.00396653	0.0467526	-1.70678
Ablim3	2.42715	-0.761784	3.24937	0.0098751	0.0769096	-2.58969
Cmpk2	-2.42707	5.28938	-5.02045	0.000696865	0.0211147	-0.559351
Gm11714	-2.42673	-3.17401	-2.41599	0.038606	0.166381	-3.68613
Gm38056	-2.42612	-3.56567	-3.30056	0.00909562	0.073512	-2.36413
Ighv1-64	-2.42596	-1.65824	-1.51972	0.162564	0.376086	-5.08236
Duoxa1	2.42575	0.87323	5.35544	0.000443614	0.017717	0.343284
Cd96	-2.42416	2.63084	-2.18572	0.0563488	0.206439	-4.6798
Gata1	2.42227	-2.14089	2.266	0.0494036	0.190842	-3.98868
Nkd1	2.42148	-2.02827	2.13103	0.0616148	0.217173	-4.19842
Gm38342	2.41977	-3.95876	3.51772	0.00643661	0.0613232	-2.0508
Mt2	2.41943	4.54671	2.67591	0.0251592	0.131594	-4.17347
Pgm5	2.41752	-0.922899	2.18321	0.0565807	0.207011	-4.2277
Scg3	2.4168	-2.56773	2.66479	0.0256241	0.132776	-3.35561
Il19	2.41664	-3.06459	2.54661	0.031131	0.14807	-3.49956
Fam150b	2.41476	-4.36489	4.10906	0.00258455	0.0386727	-1.24497
Syt3	2.41435	-2.70922	3.32524	0.00874285	0.0721264	-2.35713
Mkrn3	2.41416	-0.515679	2.28303	0.0480416	0.188119	-4.11928
Gzmc	-2.41382	3.19288	-2.04291	0.0711135	0.234356	-4.98271
Ccl19	2.41015	-1.81777	2.15514	0.0592368	0.213019	-4.18214
Igkv10-96	-2.40909	-0.122136	-1.22891	0.249962	0.482314	-5.61697
Gstp2	2.40838	0.286412	4.36256	0.00177349	0.0318103	-0.991675
Gm12565	-2.40648	-3.78777	-3.81492	0.00404596	0.0472917	-1.63787
Il4	2.40619	-1.99749	1.88942	0.0910916	0.270195	-4.54962
5430416O09Rik	2.40613	-2.54192	3.59586	0.00569094	0.0571343	-1.96732
Agt	2.40568	-0.130195	2.15435	0.0593133	0.213063	-4.35957
Drp2	2.40463	2.42654	6.85738	7.05633e-05	0.00814091	2.09607
Dnase1l3	-2.39967	3.68443	-2.27918	0.0483466	0.188818	-4.68835
Gng7	2.3993	1.09384	4.16903	0.0023623	0.0367063	-1.34035
2010005H15Rik	-2.39802	-1.5627	-2.54764	0.0310784	0.148011	-3.61191
Gm9431	-2.39221	-3.46309	-4.12353	0.00252897	0.0383843	-1.2201
Gm44152	-2.3921	-3.94753	-3.57598	0.00587157	0.0581197	-1.96882
Cabp1	2.39091	-2.5843	3.88377	0.00363919	0.0451862	-1.55397
Cdk15	2.38952	-0.680014	6.31303	0.000132864	0.0105932	1.50922
Ephx3	2.38916	-0.731096	4.31087	0.00191362	0.0331785	-1.00801
Fam189a2	2.38883	-1.19419	2.92016	0.0168497	0.103224	-3.06656
Gprc5c	2.38876	2.62159	8.61058	1.14711e-05	0.00384796	3.89758
Slc22a4	2.38837	4.11241	7.72672	2.75629e-05	0.005848	2.94317
Col4a6	2.3861	5.78794	1.86453	0.0947918	0.276231	-5.61215
Wdr27	2.38578	-3.67214	3.90391	0.00352853	0.0446348	-1.51636
Gfi1b	2.38501	-2.28637	2.72996	0.0230187	0.124287	-3.27691
Cxcl10	-2.38476	6.45214	-2.9085	0.0171742	0.104684	-3.99572
Apol6	-2.3828	4.29698	-4.33292	0.00185246	0.0326099	-1.46636
Cd69	-2.38019	3.30207	-2.31155	0.0458431	0.182918	-4.5802
Hmgn2-ps1	-2.37987	-3.2023	-2.44752	0.0366527	0.161566	-3.63788
Nkd2	-2.37983	2.35	-1.6383	0.135443	0.339008	-5.45005
Pcsk5	2.37975	4.56414	3.19195	0.0108327	0.0806449	-3.32696
Lmo1	2.37869	-2.72806	2.81719	0.0199458	0.113986	-3.11542
Gm37183	-2.37848	-2.44611	-3.81408	0.00405115	0.047327	-1.65622
Gstt1	2.37793	2.13764	5.97122	0.000201468	0.012575	1.05521
Igkv6-15	-2.37664	-0.67559	-1.23036	0.249444	0.481646	-5.54466
Gm37558	-2.37663	-2.87088	-3.00665	0.0146311	0.0955265	-2.82319
Gchfr	-2.37621	-2.01871	-2.26881	0.049176	0.19031	-3.99547
Gm44040	2.37618	-2.99807	4.25147	0.00208936	0.034692	-1.0463
Ifng	-2.37552	1.00116	-1.77337	0.109582	0.300329	-5.06392
Ephx2	2.3753	0.0428654	3.87778	0.00367282	0.0453617	-1.69147
Mturn	2.37366	3.88177	9.05997	7.5482e-06	0.00332785	4.28187
Rpl21-ps1	-2.37311	-4.3889	-4.73845	0.00103205	0.024968	-0.455313
Stx1b	2.37102	1.35437	4.16232	0.00238611	0.036865	-1.3759
Gm43804	-2.37096	-3.98915	-4.31539	0.00190092	0.0331401	-0.97403
2810417H13Rik	-2.36839	5.93975	-5.42367	0.000405422	0.0170652	-0.0484286
Gm43283	-2.36666	-4.39431	-5.0952	0.00062918	0.0201861	-0.0396951
Mep1a	-2.36575	-2.8715	-1.60164	0.14336	0.349578	-4.85524
4930452B06Rik	-2.36502	-2.00542	-1.44787	0.181243	0.400859	-5.13628
Gm6525	-2.36411	-1.94811	-2.1276	0.0619603	0.217975	-4.21117
Gm16731	-2.36241	-3.37204	-3.41713	0.00754982	0.0666423	-2.20119
Mbnl3	-2.36234	2.058	-3.26294	0.00966198	0.0759812	-2.86642
Gm18853	-2.36192	-0.466528	-3.31458	0.00889341	0.0727151	-2.51341
Nup62cl	2.36144	-3.80558	3.08287	0.0129251	0.0888315	-2.67651
Trem3	-2.35957	-1.65473	-1.92873	0.085521	0.25999	-4.52797
Kif2c	-2.35951	4.68796	-5.34558	0.00044945	0.0177875	-0.0330929
Gm23287	-2.35921	-3.90416	-3.12505	0.0120705	0.0857535	-2.6137
Gria4	2.35897	-0.611283	3.51235	0.00649139	0.0616301	-2.19655
Smim10l2a	2.35728	-1.53808	4.34666	0.00181541	0.0322434	-0.930291
AW112010	-2.35708	7.53919	-2.34993	0.04304	0.176207	-4.96232
Slc26a10	2.35651	-3.14583	3.12222	0.0121258	0.0860277	-2.63884
Wfdc1	2.356	-1.26035	2.79325	0.0207451	0.116803	-3.25848
Ndrg4	2.35373	3.89341	6.93477	6.46777e-05	0.00784972	2.07879
5430420F09Rik	-2.35282	-3.27065	-3.10349	0.0124997	0.0874941	-2.66136
Hoxa10	2.35129	0.0910762	3.93889	0.00334477	0.0434921	-1.60345
Rec114	2.35092	-3.14846	3.11221	0.0123242	0.0867722	-2.65346
Lrrtm3	2.35069	-3.28537	4.01136	0.00299546	0.0418301	-1.37011
Gm53	2.35023	-3.14771	2.47958	0.0347666	0.157086	-3.5941
Gm25636	-2.34929	-4.00011	-4.35727	0.00178731	0.0320253	-0.920662
Cenpf	-2.34872	6.35934	-6.16841	0.000158162	0.0114869	0.92062
Rab38	2.34772	-0.317746	5.18161	0.000559657	0.0194686	0.159934
Mfap3l	2.34666	3.62322	8.07383	1.93615e-05	0.00486175	3.33866
Galnt18	2.34611	1.84731	3.08598	0.01286	0.0887601	-3.12535
Mrln	2.34348	-2.9843	2.42817	0.0378396	0.16467	-3.68151
Gm14398	-2.34235	-3.97369	-3.84959	0.00383541	0.0460798	-1.59046
Slain1	-2.34185	-0.305438	-1.53826	0.158029	0.369902	-5.21641
Pax1	2.34152	-2.4731	3.19968	0.0106983	0.0800395	-2.55524
Ifit1bl1	-2.34003	4.47394	-4.3229	0.00188	0.0329105	-1.50711
Gm37733	-2.33871	-2.5728	-3.36225	0.00824033	0.0697603	-2.30866
Gm42528	2.33835	-1.01485	2.8075	0.0202653	0.115051	-3.25751
Unc13a	2.33824	3.17407	3.28578	0.00931391	0.0745058	-2.97789
Spata25	2.3366	-2.94191	3.03511	0.0139686	0.0927022	-2.77726
Ildr1	-2.33393	-0.588145	-2.19434	0.0555601	0.204826	-4.24788
Npb	2.33338	-4.00593	3.79794	0.00415343	0.047983	-1.66097
Gm28177	-2.33314	-3.51753	-3.94707	0.00330324	0.0432658	-1.45758
Mybph	2.33248	-1.59707	1.84559	0.0977029	0.280992	-4.65196
Edn1	2.33166	1.35182	4.36994	0.0017544	0.031645	-1.06653
Plce1	2.33161	4.09231	3.87686	0.003678	0.0453696	-2.15216
E230016K23Rik	2.33131	0.321356	3.38953	0.00788918	0.0682562	-2.4682
Rag1	2.33025	-3.59268	1.69839	0.123319	0.321126	-4.66754
Scx	-2.32995	-1.38484	-3.45174	0.00714573	0.0649506	-2.23664
Igkv6-14	-2.32954	-2.93319	-1.54039	0.157515	0.369238	-4.92766
Angptl6	2.32951	-0.385334	3.98673	0.00310965	0.0424318	-1.49789
Vmn2r26	2.32656	-2.47355	1.72601	0.118085	0.313582	-4.7298
Rasl10b	2.32384	-3.69804	3.2067	0.0105779	0.0794927	-2.49772
Pde9a	2.32355	-1.15222	3.65743	0.00516747	0.0536288	-1.941
Slc43a3	2.32235	5.79204	12.3007	5.68098e-07	0.00158666	6.83646
4930412C18Rik	2.32053	-0.569804	3.25757	0.00974578	0.0764201	-2.5936
Unc45b	2.31999	0.921664	2.98468	0.0151645	0.0972079	-3.17449
Gm28112	-2.31883	-4.01587	-3.5403	0.00621112	0.0599465	-2.01837
Gm26756	2.31768	-2.84593	2.29438	0.0471546	0.185812	-3.88966
Casc5	-2.31727	5.22095	-5.92515	0.000213346	0.0127663	0.692886
Cygb	2.31595	3.39601	6.04328	0.000184307	0.0121193	1.04079
Cdh19	2.31592	1.07621	1.97393	0.0795141	0.24922	-4.78313
Gm44510	-2.31536	-2.3633	-2.93638	0.0164088	0.101485	-2.95867
Arhgdig	2.31222	-3.01976	3.97411	0.00316991	0.042635	-1.42202
Mmp23	2.31187	3.03034	7.35369	4.08436e-05	0.00680351	2.61441
Lipk	-2.3104	-3.30864	-1.46239	0.177325	0.395209	-4.98982
Serpinb2	2.31034	2.52291	0.87842	0.402334	0.630968	-6.35732
BC023105	-2.31001	2.82568	-2.41139	0.0388994	0.16713	-4.35331
Ryr3	2.30892	1.24586	2.86868	0.0183309	0.108742	-3.39996
Trav6-7-dv9	-2.30841	-3.9894	-3.65984	0.00514797	0.0535536	-1.85142
Smim5	2.308	0.264981	2.45144	0.0364167	0.161051	-3.94861
Gm12688	2.30759	-4.01823	4.25497	0.00207855	0.0346437	-1.05246
Pcdh18	-2.30742	5.3557	-6.00681	0.000192786	0.0123428	0.786602
Hepacam	2.3074	-3.29965	3.33251	0.00864173	0.0716732	-2.32556
Myl9	2.30712	2.10199	4.40927	0.00165625	0.0309782	-1.08477
Col28a1	2.30697	2.41965	3.76158	0.00439391	0.0494026	-2.11602
Gm20684	2.30656	-4.01402	4.16268	0.00238484	0.036865	-1.1725
Chst13	2.30639	-3.07749	2.53851	0.0315495	0.149184	-3.5114
Ccdc27	2.30551	-4.01121	2.0511	0.0701752	0.232774	-4.17272
Abat	2.305	-0.288168	3.39977	0.00776157	0.0675804	-2.39701
Gm26517	-2.30488	-2.49028	-2.17904	0.0569674	0.207951	-4.08832
Olfr1034	2.30452	-4.11341	3.39892	0.00777201	0.0676444	-2.21749
Ngp	-2.30279	-2.3156	-1.47647	0.173595	0.390321	-5.06957
Cpxm2	2.3015	-0.772321	2.31483	0.0455966	0.182413	-4.04515
Gm38050	-2.30141	-4.42652	-4.44958	0.00156173	0.0301536	-0.810307
Csdc2	2.30108	0.76771	3.25397	0.00980229	0.076698	-2.72714
Lbx2	2.30003	-3.28149	3.31494	0.00888835	0.0727151	-2.35167
Il2rb	-2.29952	4.92564	-2.19026	0.0559319	0.205705	-5.01593
Gm43820	-2.29903	-2.30741	-2.10125	0.0646795	0.223285	-4.21832
Ighv3-8	-2.29831	-2.94386	-1.84169	0.0983132	0.281857	-4.52919
Ldb2	2.29772	1.31645	3.28188	0.00937232	0.0746342	-2.74465
Engase	2.29682	1.43197	4.60503	0.00124777	0.0271732	-0.731098
Hmgb1-ps2	-2.2948	-3.33482	-3.50932	0.00652257	0.0617383	-2.07003
Gm8091	2.29464	-3.95718	3.05351	0.0135565	0.091569	-2.71659
0610012D04Rik	2.29422	-4.02417	3.31098	0.0089449	0.0729143	-2.34371
Cd36	2.29346	5.40955	4.20836	0.00222764	0.0356889	-1.79775
Raver2	2.29198	-0.646201	3.39655	0.0078014	0.0677382	-2.37259
Gm4951	-2.2918	5.78788	-4.23955	0.00212667	0.0349317	-1.78624
Gm43109	-2.29009	-3.28026	-2.49594	0.0338419	0.154797	-3.5619
Muc13	-2.28757	-2.39724	-1.84261	0.0981687	0.281665	-4.57846
Tnfsf18	2.28606	0.981747	2.14704	0.0600262	0.21448	-4.50944
Ighv14-2	-2.28455	-2.60718	-0.932569	0.375145	0.605408	-5.62501
Rhpn2	2.28318	-1.49892	4.0071	0.00301488	0.0418491	-1.41076
Igkv4-91	2.28238	-3.01081	1.18821	0.264861	0.498419	-5.33151
Gm38079	2.28226	-1.03687	3.96567	0.00321093	0.0427198	-1.49147
Sgol1	-2.27991	4.31313	-5.25068	0.000510034	0.0187264	-0.123879
Klra2	-2.27982	5.40809	-3.93567	0.00336127	0.0435529	-2.22809
Plp1	2.27975	2.67539	7.3924	3.91837e-05	0.00680351	2.67446
Plxdc1	2.27867	2.55463	4.3869	0.00171135	0.0314425	-1.16879
Nrg4	2.27762	-2.37443	3.03018	0.0140811	0.0930573	-2.81614
Gm12403	2.27741	-3.13998	3.04756	0.0136885	0.0918992	-2.74981
Echdc2	2.27608	-0.903274	4.44443	0.00157348	0.0302856	-0.813807
Sirpb1a	-2.27596	3.65314	-3.62731	0.00541687	0.055246	-2.49268
Sec14l5	2.27305	-3.62734	2.37608	0.0412274	0.172374	-3.71729
Gm37052	-2.2725	-2.74552	-3.85183	0.00382222	0.0460798	-1.59595
Agxt	2.27231	-3.14025	1.80249	0.104641	0.292101	-4.56605
Fam71b	-2.27226	-1.66011	-1.90092	0.0894264	0.267455	-4.56801
Gm43792	-2.27099	-2.93535	-3.91389	0.00347508	0.0442558	-1.50619
Sgol2a	-2.27014	5.53757	-6.69172	8.52247e-05	0.00870009	1.63253
Ncapg	-2.26953	5.71176	-5.8665	0.000229577	0.0131983	0.569341
Gm16120	2.26809	-3.54883	2.79572	0.0206612	0.1166	-3.10369
D630039A03Rik	-2.26697	-0.292786	-1.62937	0.137333	0.341629	-5.09882
Scube1	2.26665	-1.9528	2.18101	0.0567845	0.207513	-4.13309
Gm15428	-2.26574	-2.61757	-3.69281	0.00488974	0.0522353	-1.82524
Tox	-2.26571	1.44409	-3.28527	0.00932146	0.0745376	-2.75511
Gm12250	-2.26501	5.70391	-4.16384	0.00238068	0.036865	-1.8976
Tcrg-C4	-2.26489	-0.34917	-1.69812	0.123371	0.321126	-4.9983
Gml2	2.26282	-3.55088	2.55693	0.0306059	0.14682	-3.456
Itih4	2.26274	-2.67276	2.77266	0.0214586	0.119299	-3.18658
Gen1	-2.25851	3.41811	-6.34361	0.000128099	0.0103484	1.41338
2010300F17Rik	-2.25851	-3.55392	-3.83474	0.00392415	0.0465401	-1.61097
Ccna2	-2.25843	6.96	-4.77424	0.000981251	0.0242896	-1.04715
Gm43051	-2.25811	-3.95379	-3.32886	0.00869235	0.0719298	-2.31857
Rtn4rl1	2.25798	1.76951	4.54051	0.00136902	0.028268	-0.857193
Ptgs2	2.25739	7.43239	4.65497	0.00116186	0.0264415	-1.2415
Slc22a18	2.25628	-0.865905	6.57103	9.79939e-05	0.0092304	1.77805
Xkr4	2.25545	-3.6375	3.4652	0.00699468	0.0641233	-2.12703
Psd2	2.25545	-1.55003	5.55791	0.000340253	0.0157632	0.621262
Lpl	2.25334	6.34805	3.60433	0.00561576	0.0566398	-2.84433
Nynrin	2.25328	1.90945	6.00266	0.000193777	0.0123428	1.10865
Gm6254	-2.25317	-2.12546	-3.26847	0.0095765	0.075581	-2.47105
Bpifc	2.25268	-2.65853	1.57493	0.149386	0.358467	-4.91079
Rasgrp2	2.25152	2.06963	3.39814	0.00778172	0.0677019	-2.65193
Gm44956	-2.24934	-4.44965	-4.5837	0.00128654	0.0276088	-0.645292
Gm43965	-2.24839	-1.01337	-2.47569	0.0349902	0.157608	-3.77426
Atp8b1	2.24771	3.56835	6.29792	0.000135289	0.0106698	1.34249
Gm15242	2.24749	-3.24055	2.75393	0.0221292	0.121502	-3.18127
Tlr5	2.24397	3.1604	6.32315	0.000131266	0.0105042	1.41108
Gm15698	2.24288	-3.38745	2.84271	0.0191279	0.111238	-3.04197
Xcl1	-2.24252	2.15394	-2.46354	0.0356977	0.159251	-4.17551
Gm2666	-2.2422	-3.43576	-2.76538	0.0217168	0.120153	-3.15418
Nnat	2.24216	-3.85993	2.26367	0.0495933	0.191348	-3.87319
Hoxa9	2.24173	0.198558	5.03625	0.000681931	0.0208523	-0.0494389
Gm43727	-2.2387	-4.45441	-3.84828	0.00384315	0.0460798	-1.59303
Fbp1	2.23721	-3.86361	3.15873	0.01143	0.0828929	-2.56461
Apcdd1	-2.23695	3.64374	-2.49474	0.033909	0.154974	-4.34183
Sod3	2.23579	4.89566	3.23217	0.0101525	0.0779626	-3.3119
Arvcf	2.23542	0.586717	5.28041	0.00049016	0.0185055	0.257302
Rab40b	2.23445	0.0599116	6.2214	0.000148332	0.0112135	1.42386
Mrvi1	2.23414	0.953969	4.60041	0.00125606	0.0272763	-0.698473
Ogn	2.23412	6.57509	2.81821	0.0199123	0.113975	-4.1564
Zfp612	2.23351	-3.32264	2.00372	0.075776	0.243513	-4.27323
Faah	2.23333	2.43972	4.30377	0.00193378	0.0333955	-1.28138
Shc2	2.23325	3.28536	5.95747	0.000204937	0.012647	0.940177
Pla2g2d	2.23149	0.878171	2.97736	0.0153469	0.0979657	-3.18241
Gm7932	2.2308	-4.45864	3.71091	0.0047538	0.051616	-1.78001
Lrrn2	2.23044	-3.43464	2.80845	0.0202337	0.115051	-3.09046
Rasgrp4	2.2302	3.44909	5.32698	0.000460681	0.0179501	0.0837847
2810030D12Rik	2.22914	-4.05709	3.88512	0.00363165	0.0451292	-1.54239
Gm9910	2.22844	-2.9945	2.58953	0.0290055	0.142625	-3.44112
Cyp3a13	2.2271	-2.78416	2.1045	0.064338	0.222605	-4.1724
Mgam	2.22669	-1.82495	2.50388	0.033402	0.153825	-3.6582
Gbp2	-2.22659	8.90552	-3.09143	0.0127467	0.0884858	-3.76263
Thap8	2.22629	-3.38923	3.18839	0.0108951	0.0808748	-2.53281
Ntng1	2.22596	0.308954	4.79478	0.000953301	0.024104	-0.383174
Gm37718	-2.22511	-2.64405	-3.24023	0.0100216	0.0773053	-2.4867
Eomes	-2.22437	1.74887	-2.11199	0.0635579	0.221177	-4.67023
Adh7	2.22409	2.85027	3.77961	0.00427286	0.0487695	-2.1431
Lepr	2.224	2.25208	3.70624	0.0047885	0.0518383	-2.18386
Scn2a1	2.22355	-0.327147	1.96574	0.0805718	0.251061	-4.62076
Tusc5	2.22322	-0.545986	2.5826	0.0293385	0.143636	-3.65493
Slco4c1	2.22286	-2.65138	1.752	0.113346	0.306494	-4.67836
Zfp184	-2.22277	-0.676902	-2.47877	0.0348133	0.157235	-3.80336
Mirlet7e	2.22272	-3.28966	2.85354	0.0187913	0.110364	-3.03083
Kcnc2	2.22259	-1.77239	3.51069	0.00650847	0.0617009	-2.12673
Stbd1	2.22013	2.05494	7.1048	5.35424e-05	0.00707279	2.38729
Bub1	-2.21989	5.35546	-4.88294	0.000842735	0.0230418	-0.773732
Gm4759	-2.21928	1.56359	-1.78418	0.107724	0.297026	-5.131
Trbc1	-2.21895	3.03402	-1.63901	0.135294	0.338715	-5.55529
Pkdrej	2.21871	-3.7551	3.35384	0.00835176	0.0703093	-2.28454
Eps8l1	2.21855	-0.501848	2.08659	0.0662415	0.225747	-4.42139
Gm14461	2.21833	-3.47908	1.82785	0.100504	0.285498	-4.50425
Top2a	-2.21731	8.44913	-5.5415	0.000347573	0.0158851	0.0203773
Col27a1	2.21632	2.57348	5.72252	0.00027539	0.0141557	0.701585
Pdcd1	-2.21622	2.54781	-2.05818	0.0693729	0.231519	-4.86898
Gm5321	-2.21499	-2.31745	-2.40924	0.0390375	0.167514	-3.76135
Col5a3	2.21464	5.35382	5.72892	0.000273156	0.0141073	0.415507
Ccdc8	2.21407	1.33922	5.36353	0.000438888	0.0176249	0.325131
Slc28a1	2.21347	-3.75146	3.0881	0.0128158	0.0887116	-2.6686
Gm45097	2.2134	-3.88014	2.83356	0.0194172	0.111973	-3.03895
Asphd2	2.21274	-1.46181	3.2101	0.01052	0.0793419	-2.60035
Dnajb3	2.21258	-3.07672	2.89197	0.0176452	0.106221	-2.98443
Fgfr2	2.21216	-0.141062	2.71345	0.0236523	0.126614	-3.49269
Vcam1	-2.2111	8.01059	-7.42773	3.77325e-05	0.00670166	2.39022
Trbv19	-2.21108	-1.07618	-1.26071	0.238807	0.470463	-5.46421
Gm19719	2.21033	-4.06283	3.48109	0.00682062	0.0631606	-2.10116
9430053O09Rik	2.20871	-4.16244	4.03776	0.002878	0.0409082	-1.33834
Sox8	2.20791	-2.77018	3.07046	0.0131882	0.0899425	-2.73368
Igfbp6	2.20749	4.74483	5.9804	0.00019919	0.0125043	0.81057
Cd300lg	2.20648	2.16778	5.20116	0.000545104	0.0192272	0.0405078
Nat8l	2.20555	-1.89777	2.93788	0.0163687	0.101387	-2.98776
F9	-2.20525	-1.66663	-3.79296	0.00418557	0.048168	-1.71472
Gm44557	-2.20496	-0.825166	-3.69742	0.00485474	0.0521207	-1.90205
Igtp	-2.20487	7.36782	-3.54609	0.00615464	0.0596514	-2.98808
Clca3a2	2.20469	-0.54458	3.13159	0.0119433	0.0853773	-2.79392
Gm20667	-2.20362	1.26331	-4.29251	0.0019662	0.0336891	-1.17455
Gna14	2.20237	0.239523	5.59566	0.000324035	0.0154715	0.673036
Gm16556	2.20201	-3.22451	2.43636	0.0373323	0.163301	-3.65395
2310031A07Rik	-2.20006	0.431596	-2.58218	0.0293587	0.143676	-3.76316
Trnp1	2.19995	0.491796	3.77498	0.0043036	0.049018	-1.8867
Pax8	2.19977	-4.16727	4.22105	0.00218597	0.0355294	-1.09828
Lrrc9	2.19953	-1.80867	3.81624	0.0040377	0.0472456	-1.67492
Mir7647	2.19948	-4.16651	4.15259	0.00242112	0.037274	-1.18728
Ablim2	2.19913	-1.0774	2.08689	0.0662091	0.225719	-4.3583
Mgst1	2.19904	5.61223	4.26697	0.0020419	0.0342214	-1.73
Gm9978	2.19887	-4.47313	4.37976	0.00172933	0.0314802	-0.899326
Zyg11a	2.19887	-4.47313	4.37976	0.00172933	0.0314802	-0.899326
Gm31108	2.1988	-3.66126	3.10026	0.0125655	0.0877807	-2.65247
Oas3	-2.19857	4.92092	-4.41459	0.00164343	0.0308175	-1.42867
C530008M17Rik	2.19749	-2.3827	3.28582	0.00931331	0.0745058	-2.43175
Hapln4	2.19712	-0.326624	2.96497	0.0156602	0.0988482	-3.07631
Gm37159	-2.19692	-3.59343	-3.1756	0.0111224	0.0816465	-2.54473
Peli3	2.19598	-0.053272	2.78162	0.021145	0.118232	-3.39443
Gm15452	-2.19573	-3.03111	-2.34546	0.0433577	0.176826	-3.80139
Iglon5	2.19512	-0.289849	4.06938	0.00274371	0.0399246	-1.38351
Gm36970	-2.19496	-2.4302	-3.04285	0.0137938	0.0922372	-2.79404
Iglv1	-2.19342	1.49933	-1.07757	0.308984	0.541956	-6.0109
Mir708	2.19333	-4.47701	4.58511	0.00128394	0.02758	-0.644647
Pantr2	2.19333	-4.47701	4.58511	0.00128394	0.02758	-0.644647
5730403I07Rik	2.19268	-4.07589	3.46018	0.00705056	0.0644463	-2.13054
Gm26956	2.19265	-3.6693	3.04067	0.0138426	0.0922813	-2.73925
Klrc1	-2.19221	4.04408	-1.94712	0.083026	0.255325	-5.26667
Gm44080	-2.19148	-3.00044	-2.72667	0.0231435	0.124745	-3.23591
Isg15	-2.19073	5.48658	-7.20083	4.81928e-05	0.00680351	2.23641
Jam2	2.19064	4.39195	5.32995	0.000458871	0.0179458	-0.0257482
Gm37115	-2.18969	-2.77165	-3.5586	0.00603445	0.0590101	-2.01433
Gzmb	-2.18865	4.71208	-1.60853	0.141841	0.347552	-5.85798
Galnt3	-2.18846	0.830482	-2.3896	0.0403206	0.169916	-4.1148
Hmgb1-ps3	-2.18744	-3.98728	-3.01003	0.0145509	0.0951446	-2.7787
Gm34248	2.1872	-3.67348	3.09532	0.0126666	0.0881851	-2.65936
Crip1	2.18624	5.89795	4.64453	0.00117928	0.0265867	-1.17862
Wdr66	2.18524	0.433994	6.55271	0.000100107	0.00929035	1.80008
Hoxa5	2.18414	-1.72116	3.36814	0.00816323	0.0695535	-2.34384
Bub1b	-2.18396	5.72254	-6.56886	9.82414e-05	0.0092304	1.46495
Dyrk4	-2.18319	-3.00208	-2.64043	0.0266726	0.13614	-3.36485
Gm43052	-2.18307	-2.66526	-3.29854	0.00912517	0.0736146	-2.39936
Slc22a23	2.18287	3.01582	2.86799	0.0183518	0.108792	-3.64249
Adcyap1r1	2.18183	0.357635	2.70482	0.0239902	0.127563	-3.56035
C530050E15Rik	2.18137	-2.97474	2.77134	0.0215052	0.119421	-3.17058
Gm16329	-2.18052	-3.34965	-1.97093	0.0798996	0.25007	-4.31751
Hid1	2.18014	1.90814	6.33914	0.000128785	0.0103484	1.5183
Gm15856	-2.1795	-4.08754	-3.74447	0.00451213	0.0501639	-1.73419
Gm13502	-2.17723	-3.78096	-3.08573	0.0128651	0.0887601	-2.67132
F730016J06Rik	2.17597	-2.08535	1.9997	0.07627	0.244234	-4.38655
Gm38262	-2.17578	-4.00444	-3.29714	0.00914564	0.0737525	-2.36311
Uchl4	-2.1757	-3.28746	-3.08108	0.0129627	0.0890147	-2.69434
Bfsp1	2.17568	0.285443	5.94255	0.000208774	0.012678	1.09656
RP23-385F3.2	-2.17402	-0.057719	-2.95662	0.0158751	0.0996575	-3.11741
Adgrb2	2.17393	-1.72308	3.08633	0.0128527	0.0887601	-2.77255
Gm43417	-2.17367	-3.99846	-3.28174	0.00937454	0.0746342	-2.38521
Cgref1	2.17346	1.68322	4.80186	0.000943873	0.0240325	-0.473261
Rasl11b	-2.17242	1.89365	-3.06245	0.013361	0.0907526	-3.17248
Dbx2	2.17164	-2.93883	1.42491	0.187595	0.409002	-5.07048
D930036K23Rik	2.17129	1.10247	5.04128	0.000677249	0.0207782	-0.0929452
Mucl1	2.17112	-0.210591	1.82178	0.10148	0.287056	-4.84441
Il12rb1	-2.16692	1.73548	-2.68372	0.024838	0.130641	-3.7646
Fam65c	2.16598	-1.73629	2.30685	0.0461989	0.18365	-3.96543
Gbp8	-2.16589	5.45648	-2.31204	0.0458061	0.182906	-4.89257
Gm6478	-2.16588	-3.59944	-3.62611	0.00542711	0.0553033	-1.90033
Mmp2	2.164	7.53311	8.91187	8.64809e-06	0.00340936	3.96025
RP23-47L13.5	-2.16384	-2.18724	-2.92589	0.0166926	0.102636	-2.98687
Igkc	-2.16312	4.64261	-1.06366	0.314917	0.548356	-6.5155
Clrn3	2.16297	-3.6244	3.26256	0.00966782	0.0759997	-2.41784
Gm9918	2.16258	-2.97426	3.19141	0.010842	0.0806449	-2.54452
Gbp3	-2.16091	7.47503	-4.39719	0.00168576	0.0312094	-1.63652
Cdc25c	-2.16015	3.6905	-5.35665	0.000442906	0.017717	0.0950286
Matn3	-2.15957	-3.86786	-2.81152	0.0201322	0.114724	-3.07105
Tnfaip6	2.15897	3.67581	1.89663	0.0900439	0.268619	-5.28577
Angptl4	2.15852	3.34798	3.76418	0.00437625	0.0493551	-2.23488
Idi1	-2.15814	3.36227	-6.78276	7.6795e-05	0.00832195	1.9438
Mirg	2.15747	0.534253	4.65784	0.00115711	0.0264233	-0.588067
Cd207	2.15588	-1.56226	3.89386	0.00358331	0.0448858	-1.57237
Gm38236	-2.15577	-4.09918	-3.22013	0.0103512	0.078874	-2.47256
Irak3	2.15481	4.46792	5.67467	0.000292741	0.0147059	0.435545
Ifitm6	2.15426	2.07813	3.92039	0.00344066	0.044028	-1.82804
Klre1	-2.15378	3.00304	-2.64155	0.0266238	0.135957	-4.01097
Pdyn	-2.15296	-3.91793	-2.55123	0.0308951	0.147495	-3.45184
Ugt3a2	2.15296	-3.91075	2.9974	0.0148534	0.0963337	-2.79805
Nr3c2	2.15266	-0.160868	3.06491	0.0133077	0.0905109	-2.93578
Rpl31-ps12	-2.15219	-3.75099	-2.98891	0.0150604	0.0969386	-2.81291
RP23-264J18.4	2.15199	-3.44508	3.11811	0.012207	0.0864419	-2.63389
Kif20a	-2.15195	5.91324	-6.11432	0.000168933	0.0115329	0.875262
Lyl1	2.15096	2.01115	7.71412	2.79251e-05	0.005848	3.03053
Gm37589	-2.15096	-0.335168	-4.30726	0.00192385	0.0332767	-1.03518
Ctsf	2.15009	2.51296	6.67351	8.70297e-05	0.00877957	1.87767
P4ha2	2.14981	6.15607	5.43952	0.000397068	0.0169752	-0.0479278
Gm44439	2.14866	-2.38309	2.73306	0.0229016	0.123961	-3.26675
Arhgap44	2.1475	1.21467	5.78489	0.00025443	0.0137923	0.874917
Kcns3	2.14676	-2.30202	4.72335	0.00105432	0.0252828	-0.422211
Cyp26a1	-2.14669	-4.02128	-3.07906	0.0130053	0.08912	-2.67742
Irf4	2.1461	4.43704	4.81421	0.000927655	0.0238418	-0.770792
Art2b	-2.14592	-0.753991	-1.52267	0.161836	0.374957	-5.18461
Gm42908	-2.14578	-3.57624	-3.60859	0.0055783	0.0563661	-1.92525
Col6a4	2.14486	-0.854921	2.98336	0.0151973	0.0973322	-2.99897
Bdkrb2	2.14428	-2.50968	3.0034	0.0147088	0.0958173	-2.84902
Hmmr	-2.14402	5.63287	-5.19545	0.000549307	0.0193239	-0.350919
Mirlet7c-2	2.1429	-1.71585	3.27775	0.00943469	0.0750036	-2.48129
Pou4f1	-2.14285	-3.8229	-2.78372	0.0210724	0.117917	-3.11248
Fcer2a	2.14282	-2.16739	0.802365	0.44281	0.664625	-5.78506
4933400F21Rik	2.14239	-2.08848	2.82968	0.0195411	0.112341	-3.14051
Usp18	-2.14172	5.45996	-4.70133	0.00108774	0.0254965	-1.05594
F13a1	2.13965	8.91974	5.30305	0.00047558	0.0182272	-0.316855
Gm2710	-2.13872	-2.69542	-4.45307	0.00155381	0.0301195	-0.777394
Ace2	2.13682	-3.39191	3.26896	0.00956899	0.075549	-2.4155
Zfr2	2.13634	1.06277	4.90742	0.000814531	0.0225815	-0.274787
Cilp2	2.13628	-4.50569	3.88982	0.0036056	0.0450875	-1.53746
Gm43707	-2.13573	-4.07587	-3.50998	0.00651581	0.0617011	-2.06015
Gm6444	-2.13559	-3.59706	-2.19438	0.0555559	0.204826	-3.98253
Shcbp1	-2.13471	4.94144	-5.78971	0.000252883	0.0137923	0.535594
Fam69c	2.13438	-3.79708	1.77139	0.109928	0.300774	-4.56011
Actbl2	-2.13383	-4.11118	-2.24815	0.050872	0.194666	-3.88707
Slc19a3	2.13328	-2.55323	3.02989	0.0140878	0.0930639	-2.80661
Gm22303	-2.13289	-3.92577	-2.00292	0.0758738	0.243619	-4.2399
Skap1	-2.13269	2.31748	-1.62044	0.13925	0.344435	-5.47393
Hey2	2.13114	-2.57208	2.34776	0.0431938	0.176426	-3.83303
Tnfrsf9	2.13082	6.42374	2.37037	0.0416166	0.173036	-4.88355
Gdpd2	-2.13036	1.9049	-1.41991	0.189002	0.410502	-5.67686
Ighv1-58	-2.12947	-3.58748	-2.81816	0.019914	0.113975	-3.06935
Capn13	2.12884	-4.10349	3.33932	0.00854804	0.0712672	-2.30168
Kif15	-2.12854	5.36012	-4.9417	0.00077673	0.0220895	-0.691524
Slitrk2	2.12678	-2.64034	2.66863	0.0254627	0.132316	-3.3463
Col1a1	2.12666	9.03909	6.01833	0.000190063	0.0123208	0.658694
Arhgap15os	2.12582	-4.10877	3.4244	0.00746307	0.0662757	-2.18071
Myh11	2.12545	1.96783	2.48385	0.0345229	0.156503	-4.11836
Ctxn3	2.12526	-2.91094	1.513	0.164236	0.378151	-4.96567
Melk	-2.12516	4.61346	-5.49739	0.00036811	0.016345	0.176672
AI606473	2.12505	-3.02034	2.4556	0.0361675	0.160527	-3.63955
Ect2	-2.12377	5.42104	-5.7702	0.000259207	0.0139131	0.46173
Mstn	2.12363	-3.16963	0.979187	0.352823	0.584993	-5.52464
Klf15	2.12339	-0.753757	2.81309	0.0200802	0.114506	-3.27479
Adamts17	2.12288	-3.21168	2.50896	0.0331238	0.153421	-3.5478
P2ry1	-2.12233	2.36737	-3.86807	0.00372801	0.0456208	-1.94509
Zbtb7c	2.12215	-0.276213	3.05128	0.0136059	0.0916827	-2.94652
Ccr8	-2.12169	-0.800617	-1.70091	0.122833	0.320714	-4.94232
Cyp1a1	2.12132	-4.11141	3.43488	0.00733971	0.0657243	-2.16583
Gm7854	2.12073	-4.10623	3.42715	0.00743049	0.0662028	-2.17681
Igf1	2.11988	5.99258	3.59113	0.0057334	0.057376	-2.84301
Gimap7	-2.11935	2.61476	-1.82427	0.101079	0.286537	-5.23039
Kif4	-2.119	5.25775	-5.42062	0.000407051	0.017068	0.000288065
Trbc2	-2.11882	3.78282	-1.58292	0.14756	0.355963	-5.75269
Ighj2	2.1181	-2.30893	2.55415	0.0307467	0.147107	-3.54389
C030017G13Rik	-2.11733	-2.57707	-2.3875	0.0404599	0.170068	-3.77354
Gm13688	2.11714	-1.9684	3.95652	0.003256	0.0428756	-1.46748
Alox5	2.11696	3.31602	6.48222	0.000108719	0.00957688	1.58929
Ecm1	2.11634	8.69831	9.69499	4.29769e-06	0.00297628	4.68574
Qprt	2.11607	-0.40903	4.70233	0.00108619	0.0254876	-0.477056
Ddias	-2.11599	3.95588	-4.34209	0.00182763	0.032303	-1.41649
Adamts5	2.11545	5.9233	6.18753	0.000154536	0.0114441	0.968216
Rph3a	2.1149	-4.51586	4.31489	0.0019023	0.0331401	-0.982554
Tcerg1l	2.1149	-4.51586	4.31489	0.0019023	0.0331401	-0.982554
Wfdc17	2.11482	6.60635	3.38817	0.00790637	0.0683001	-3.21691
Lrch2	-2.11472	3.68397	-5.40171	0.000417309	0.0171868	0.1564
Car9	2.11458	4.32292	2.07842	0.0671275	0.227183	-5.11299
Timd4	2.11408	1.86332	2.79499	0.020686	0.1166	-3.60256
Mfi2	2.11405	-4.20853	3.27643	0.0094548	0.0750055	-2.39046
Lsmem2	2.11402	-2.99485	2.46689	0.0355014	0.158894	-3.62458
Gm7901	-2.11325	-3.10236	-2.29866	0.0468243	0.185078	-3.86562
Gm5648	-2.11273	-3.44865	-3.36691	0.00817921	0.0695535	-2.27208
Rmi2	-2.11239	1.05087	-5.29752	0.0004791	0.018266	0.25481
Neurl2	2.11228	-0.530806	5.24471	0.000514132	0.0188379	0.244485
Klra1	-2.11075	1.18714	-1.57444	0.149499	0.35858	-5.36988
Fam19a1	-2.11028	2.02893	-2.52207	0.0324155	0.151125	-4.06597
Chil1	2.11	-3.31704	2.0127	0.0746827	0.241297	-4.26181
1700001J03Rik	2.1092	-3.08981	3.2368	0.010077	0.0775419	-2.47313
Gm19585	-2.10916	1.99285	-1.97653	0.0791808	0.248602	-4.913
Gm4035	2.10826	-4.21164	3.32593	0.00873324	0.0721037	-2.31972
Lrrc75b	2.10765	-0.42887	2.0855	0.0663595	0.225839	-4.43337
Trav10	-2.10656	-2.75488	-1.18663	0.265453	0.499018	-5.36091
Akap12	2.10632	3.64039	7.16131	5.03203e-05	0.00691717	2.35486
Brip1	-2.10616	4.00223	-5.74052	0.000269155	0.0141007	0.576265
Gm32391	2.10608	-3.52376	2.07005	0.0680475	0.228949	-4.16526
C4a	2.10579	-0.329135	5.35101	0.000446229	0.0177565	0.376427
Zfp811	2.10559	-0.847173	4.16729	0.00236843	0.0367738	-1.20945
Gm28800	-2.10554	-3.72393	-2.70963	0.0238013	0.126981	-3.22311
Cyp51	-2.10449	5.61714	-7.60801	3.11884e-05	0.00619401	2.68359
Reps2	2.10447	3.58721	5.7078	0.000280607	0.01439	0.580109
Hoxb9	2.10342	-1.60247	2.96909	0.0155554	0.0986155	-2.96157
Gbp7	-2.10256	7.13497	-4.55624	0.00133833	0.0280005	-1.3836
Gm37298	-2.10108	-3.41656	-3.18981	0.0108701	0.0807986	-2.53015
Muc3a	2.10053	-2.32414	3.44796	0.00718877	0.0651107	-2.19388
Procr	2.10044	3.40486	6.92183	6.56229e-05	0.00792043	2.10102
Hoxa1	2.1003	-1.53396	4.36971	0.00175499	0.031645	-0.89918
Ttk	-2.10001	4.30683	-5.40099	0.000417707	0.0171868	0.0797842
Gm5582	-2.0987	-4.12536	-3.43434	0.00734595	0.0657434	-2.1664
Jchain	-2.09869	3.84735	-1.13958	0.283593	0.517747	-6.31295
Gm26651	-2.09816	-4.12466	-3.38178	0.00798738	0.0686707	-2.24092
Rasl11a	2.09671	-0.368187	5.29947	0.000477857	0.0182505	0.31159
Gm6161	-2.09563	-3.60107	-3.32023	0.00881324	0.0724245	-2.33541
Adam22	2.09528	2.18317	7.27709	4.43604e-05	0.00680351	2.56935
Majin	-2.0949	-1.44677	-2.02587	0.0731058	0.238618	-4.41127
Pianp	2.09415	-0.523431	4.51037	0.00142991	0.0286586	-0.737993
Ccdc18	-2.09408	2.66315	-4.8291	0.000908508	0.0235978	-0.533348
Gm42843	-2.09286	-4.04602	-2.88827	0.0177522	0.10671	-2.95473
Herc6	-2.09257	5.47673	-4.42526	0.00161804	0.0307105	-1.47681
Mroh6	2.09235	-3.26956	2.49261	0.0340282	0.155291	-3.56858
Susd2	2.09098	1.02498	3.8181	0.00402613	0.0472368	-1.87163
Cd209a	2.09072	2.96044	2.0761	0.0673816	0.227558	-4.90513
Trav13-1	-2.08967	-3.13525	-2.35201	0.0428933	0.176004	-3.78511
Atp2a3	2.08925	4.25276	2.58962	0.0290012	0.142625	-4.28612
K230010J24Rik	2.08888	-3.0584	3.21551	0.0104287	0.0792135	-2.5058
Fbxo27	2.08885	-1.02145	3.29608	0.00916113	0.0737915	-2.50059
Amd-ps1	-2.08843	-4.03537	-3.16901	0.0112416	0.0821897	-2.54665
Rsad2	-2.08825	5.7386	-4.78882	0.000961321	0.0242467	-0.953012
Ccl1	-2.08822	-1.14365	-1.67724	0.127468	0.327608	-4.9357
Aif1l	2.08737	2.25429	3.20604	0.0105892	0.0795225	-2.9881
Gm36527	-2.08722	-2.41268	-2.73503	0.0228275	0.123816	-3.26194
Cyp4f17	2.08591	-0.908571	4.41977	0.00163106	0.0307583	-0.848841
Gm16242	-2.08491	-3.31471	-1.87967	0.0925243	0.272521	-4.44756
Col9a1	2.08472	-4.12262	1.68128	0.126666	0.326529	-4.66674
Gm16073	2.08463	-3.81834	3.80625	0.00410043	0.047724	-1.64962
Nptx1	2.08345	6.22184	2.86887	0.0183254	0.108742	-4.053
Scarna17	-2.08258	-3.83931	-2.92974	0.0165879	0.102212	-2.8975
Trbd1	-2.07935	-1.50849	-1.49879	0.167822	0.382547	-5.12917
Frzb	-2.07918	3.25661	-1.40864	0.19221	0.414555	-5.90052
Ighv1-26	-2.07884	-0.796478	-0.850043	0.417124	0.643174	-5.91077
Irs3	2.07873	-2.58568	3.11217	0.0123251	0.0867722	-2.68142
Gm25186	-2.07842	-4.53507	-3.71478	0.0047252	0.0513822	-1.77468
Afp	-2.07825	-2.12938	-2.21452	0.0537538	0.200908	-4.06927
Pcdhac2	2.078	0.0183226	2.27046	0.0490432	0.190197	-4.20584
Ercc6l	-2.07798	4.58416	-6.39759	0.000120138	0.0101333	1.3551
Has2	2.07739	3.24554	3.40683	0.0076747	0.0670914	-2.79752
Maob	2.07513	2.586	4.7515	0.00101321	0.0246763	-0.63719
Gpr137b	2.07406	5.62187	3.72801	0.00462899	0.050915	-2.58989
Gm38147	-2.07382	-4.13116	-2.09818	0.065004	0.223798	-4.09951
Slc25a23	2.07267	1.71033	4.90884	0.000812931	0.0225658	-0.325476
Gm10180	2.07196	-2.89365	3.24241	0.00998639	0.0772988	-2.47292
Ms4a8a	2.0713	3.3839	3.12328	0.0121052	0.0859718	-3.28
Apoo-ps	-2.07064	-2.82263	-3.29394	0.00919269	0.0739681	-2.39981
1700022I11Rik	-2.06987	-2.61376	-2.26732	0.0492971	0.190711	-3.94948
RP24-77E13.4	2.06848	-4.13805	3.31963	0.00882182	0.0724245	-2.32918
Sh2d2a	-2.06835	2.97791	-1.96636	0.0804913	0.250983	-5.07568
Prr11	-2.06823	4.99289	-5.13911	0.000592752	0.020016	-0.370121
Plekhg5	2.06819	3.30445	6.22094	0.000148415	0.0112135	1.26851
Slc36a3os	-2.06735	-1.01909	-1.90475	0.0888788	0.266621	-4.632
Gm26885	2.06681	-3.25906	2.30775	0.0461303	0.183619	-3.84156
4732414G09Rik	2.06616	-3.15255	2.34967	0.0430583	0.176207	-3.78742
Zfp783	2.06474	1.23043	5.05042	0.000668828	0.0207251	-0.0904528
Diaph3	-2.0639	5.38086	-5.20628	0.000541354	0.0191987	-0.314771
Kcnj8	2.0639	1.07638	3.34549	0.00846407	0.070878	-2.61894
Npl	2.06384	4.39336	4.24742	0.00210196	0.034692	-1.62354
Gm38120	-2.06311	-1.71097	-2.50538	0.0333195	0.15374	-3.66694
Slc2a1	2.06215	6.45645	2.58522	0.0292123	0.143166	-4.53724
Ier3	2.06213	4.62392	2.61825	0.0276652	0.139024	-4.29501
Il1rapl2	2.06138	-2.76651	1.48427	0.171557	0.387817	-5.01556
Nxpe5	2.06104	4.63013	5.16261	0.000574199	0.0197689	-0.2947
Pdzph1	2.061	-3.67512	2.61208	0.0279475	0.139849	-3.36897
Nuf2	-2.06092	5.56443	-5.63917	0.000306379	0.0150248	0.270048
Celsr2	2.06086	-2.95042	2.28528	0.0478648	0.187831	-3.89683
Scn8a	2.05999	-2.89638	3.48069	0.00682494	0.0631606	-2.12366
Esco2	-2.05853	4.44086	-5.4109	0.00041229	0.0171573	0.07577
Map3k19	2.05852	-0.508797	4.12696	0.00251595	0.0382279	-1.28651
Ptchd4	2.05799	-2.14967	2.10006	0.0648051	0.223442	-4.23615
Gpd1	2.05799	0.613751	2.18963	0.0559896	0.205797	-4.40109
Clec12b	2.05797	-4.13898	1.99597	0.0767326	0.244537	-4.24204
Nphp4	2.05781	-1.2241	3.81134	0.00406835	0.0474265	-1.70966
Mbp	2.05615	4.64719	5.32274	0.000463283	0.0179767	-0.0713206
Mns1	-2.05571	3.47071	-5.35893	0.000441572	0.0177002	0.121135
Fcrl6	-2.0551	-2.11186	-2.03759	0.0717301	0.235537	-4.3306
Aqp2	-2.05508	-4.547	-3.46924	0.00695002	0.0638856	-2.1146
Spock3	2.05459	-4.14394	2.01349	0.0745869	0.241239	-4.21746
Slit1	2.05426	-1.57826	3.75292	0.00445331	0.0497887	-1.77811
Nfatc4	2.05421	2.34348	9.08062	7.40746e-06	0.00332785	4.32206
Asic1	-2.05417	-1.71234	-1.54099	0.15737	0.369191	-5.0536
Gm13237	-2.05274	-3.07541	-2.50768	0.0331936	0.153568	-3.55889
Tmem246	2.05241	0.324849	3.16332	0.0113454	0.0825668	-2.82907
9130230L23Rik	2.05146	-3.08577	2.50343	0.0334269	0.153825	-3.56449
Onecut2	2.05052	0.77883	2.56489	0.0302071	0.145867	-3.83334
H1fx	-2.05	-1.3414	-3.3972	0.00779334	0.0677097	-2.3239
Zfp423	2.04889	0.0237901	3.36579	0.00819386	0.0696239	-2.48167
Gpr174	-2.04774	2.67483	-1.60632	0.142326	0.348259	-5.54906
Ighj4	2.04691	-1.93954	2.31034	0.0459344	0.183082	-3.94309
Aunip	-2.04521	2.26002	-5.07943	0.000642849	0.0204123	-0.137966
Rasgef1a	2.04503	-0.582221	3.32225	0.00878482	0.0723381	-2.49536
RP23-56A14.14	-2.04486	-2.34343	-3.98545	0.0031157	0.0424623	-1.41658
Itk	-2.04471	3.32905	-1.64361	0.134329	0.337265	-5.59952
Gm43788	-2.04448	-3.03417	-3.3661	0.00818977	0.0696162	-2.28597
Rnase2a	-2.04367	-3.4263	-1.37944	0.20074	0.424815	-5.08024
1110032F04Rik	-2.04259	-2.08637	-1.61174	0.141139	0.346751	-4.92303
Sema3c	2.04152	6.22824	4.97526	0.000741549	0.0217551	-0.716464
Gm11816	2.04138	1.71647	4.15895	0.00239817	0.0369988	-1.42249
Fndc4	2.04037	0.519757	5.20038	0.000545677	0.0192272	0.153655
Ndc80	-2.03983	4.96895	-5.33078	0.000458361	0.0179458	-0.0975848
Trbv13-2	-2.03966	-1.03175	-1.24312	0.244927	0.476787	-5.49163
Adamtsl5	2.03933	3.15947	4.11913	0.00254571	0.0384602	-1.65504
Fam132b	2.03778	-2.78536	2.8955	0.0175435	0.105901	-2.99588
Wfdc13	-2.03725	-3.04451	-2.98556	0.015143	0.0971529	-2.84733
RP23-167I14.1	2.03651	-4.14821	3.24338	0.0099708	0.0772467	-2.43803
Tdrd6	2.03651	-4.14821	3.24338	0.0099708	0.0772467	-2.43803
Mki67	-2.03641	8.28611	-4.97539	0.000741423	0.0217551	-0.783642
Gm16754	2.03603	0.896218	3.18463	0.0109614	0.0811466	-2.85589
Rxfp3	-2.03581	-3.58501	-1.4974	0.168178	0.382817	-4.92475
Tchh	2.03535	-2.85907	2.96128	0.0157549	0.0992163	-2.89313
Arhgap28	2.03532	1.7048	3.3183	0.00884052	0.0725349	-2.73712
Ccno	2.03484	-1.11941	2.75992	0.0219126	0.120762	-3.32544
Adam12	2.0345	4.00315	2.96384	0.0156891	0.0989225	-3.63579
Kif20b	-2.03362	5.753	-6.12622	0.000166498	0.0114869	0.899694
Platr26	2.03289	-2.15543	2.61114	0.0279908	0.139956	-3.46987
Sult1a1	2.03281	3.6028	3.81652	0.00403596	0.0472456	-2.19023
Gm12784	-2.03254	-3.87465	-2.51739	0.032667	0.151645	-3.50113
Il11	2.03241	2.74776	2.34542	0.0433602	0.176826	-4.45325
Fcrl1	2.0315	0.410265	1.98122	0.0785835	0.247452	-4.69116
Gm7931	-2.03092	-3.2065	-2.1325	0.0614673	0.216773	-4.10001
Sbk3	2.0289	-2.39702	2.55278	0.0308163	0.147317	-3.53953
Zdhhc14	2.02882	1.9514	4.61227	0.00123491	0.0271251	-0.773212
Heg1	2.02796	6.78985	5.34951	0.000447114	0.0177594	-0.210509
Galnt13	-2.02549	-2.62324	-1.32368	0.217925	0.446562	-5.22281
Uox	2.02535	-1.29292	1.4781	0.173168	0.389903	-5.17984
Casq1	2.02486	-0.650333	0.783555	0.453229	0.6736	-5.98448
9830107B12Rik	2.02467	-1.69427	1.81086	0.103258	0.289869	-4.6937
2310007B03Rik	2.02406	-4.15501	3.4442	0.00723183	0.0652837	-2.15203
Tbx15	2.02402	4.21959	2.47382	0.035098	0.15787	-4.47223
Pcbd1	2.02309	-2.24884	2.56132	0.0303857	0.146318	-3.53835
Zim1	2.02259	-2.64512	1.51845	0.16288	0.376378	-4.98544
Disp2	2.02152	0.978086	2.73742	0.0227378	0.123595	-3.58253
Gm13624	-2.02128	-2.80059	-3.16365	0.0113394	0.0825668	-2.59397
Srcin1	2.02116	-3.49909	2.57424	0.0297457	0.14463	-3.43449
Gria3	2.02105	2.19035	2.68249	0.0248884	0.130857	-3.83093
Cpne5	2.02077	-3.97755	2.75303	0.0221621	0.121585	-3.1534
Kcnh1	2.0207	-1.04832	4.51487	0.00142064	0.028604	-0.712407
Cpne9	2.02065	-3.69004	3.00315	0.0147147	0.0958173	-2.79351
Ckap2l	-2.02059	5.55064	-5.4739	0.000379575	0.0165625	0.0433828
F7	2.02041	1.31178	1.65731	0.131495	0.333454	-5.2762
Areg	2.02014	3.78021	1.59984	0.143758	0.350193	-5.73334
Scn1a	-2.02008	-4.12396	-1.78357	0.107827	0.297181	-4.5313
Gm20497	-2.01987	-3.68316	-2.60833	0.0281211	0.140227	-3.37425
Gm3364	2.01953	-4.16126	2.99212	0.0149818	0.0967045	-2.80088
Gm44021	2.01946	-3.96987	1.74174	0.115196	0.309465	-4.59173
9430041J12Rik	-2.01763	-4.07706	-2.4962	0.0338276	0.154793	-3.52702
C130089K02Rik	-2.01718	-2.17224	-3.2298	0.0101912	0.0781591	-2.52785
Ighv14-4	-2.01711	-3.02211	-1.33699	0.213714	0.441242	-5.16758
Hoxc10	2.01601	0.419035	3.81693	0.00403337	0.0472456	-1.81825
Fxyd1	2.01584	3.29511	3.95435	0.0032668	0.0429888	-1.9305
Apol9b	-2.01491	2.85665	-5.60837	0.000318765	0.0153335	0.522975
Ifnb1	-2.01472	-2.52638	-2.38586	0.0405692	0.170339	-3.78062
Ska1	-2.01442	3.051	-4.24807	0.00209993	0.034692	-1.44316
Gm42866	-2.014	-3.25939	-2.54723	0.0310993	0.148011	-3.48867
Gm5527	-2.01377	-4.08613	-3.25235	0.00982786	0.076751	-2.42565
Vsig2	2.01229	-0.78451	3.21017	0.0105189	0.0793419	-2.65276
4933417E11Rik	2.01167	-1.22926	4.09014	0.00265918	0.0392783	-1.3035
1700020D05Rik	2.00978	-0.711578	2.8688	0.0183274	0.108742	-3.19262
Bank1	2.00897	2.58304	2.90636	0.0172344	0.104875	-3.52191
Phyhip	2.00869	-4.26291	3.63861	0.00532189	0.0546858	-1.87972
Spag8	2.00863	-2.38758	2.45649	0.036115	0.160392	-3.6858
Mcm10	-2.00859	3.95169	-4.86254	0.000867036	0.0231978	-0.642462
Mustn1	2.00844	2.37044	2.71746	0.0234966	0.12612	-3.79981
Nhlrc4	2.00805	-4.56953	4.06105	0.00277842	0.0402503	-1.31116
Hcrtr1	2.00781	-4.56877	3.99315	0.00307943	0.0421965	-1.40051
Hpdl	2.00781	-4.56877	3.99315	0.00307943	0.0421965	-1.40051
Gm8979	-2.0065	-0.114636	-3.09068	0.0127623	0.0885657	-2.90198
Sstr2	2.00613	-1.39302	2.89579	0.0175351	0.10588	-3.09166
4833421G17Rik	-2.00395	-4.09169	-3.36789	0.00816641	0.0695535	-2.26052
Esm1	-2.00295	3.51763	-2.13703	0.0610146	0.216237	-4.89924
Neil2	2.00281	-0.993018	3.59914	0.00566164	0.0569449	-2.04068
Ccdc136	2.0028	-0.329547	3.58596	0.00578016	0.057686	-2.11002
Gm37010	-2.0024	-2.68752	-2.33944	0.0437887	0.177828	-3.8371
Gm454	2.00143	-4.16839	3.34099	0.00852516	0.0711657	-2.29815
Gm13201	2.00004	-4.16769	3.28307	0.00935447	0.0745831	-2.38079
Prkcg	1.99903	2.56135	5.81703	0.00024431	0.0136153	0.822736
C430002N11Rik	1.99888	0.0951851	1.63229	0.136713	0.341043	-5.14886
1700112D23Rik	1.99885	-4.5736	4.21708	0.0021989	0.0355294	-1.10888
Rpl10-ps1	1.99885	-4.5736	4.21708	0.0021989	0.0355294	-1.10888
Gm2546	1.99862	-3.24602	2.72821	0.0230849	0.124491	-3.22044
Mei4	-1.99827	-3.18788	-2.59447	0.0287705	0.142038	-3.42295
G0s2	1.99823	-1.35238	3.38811	0.00790715	0.0683001	-2.33729
B230344G16Rik	1.99688	-2.13762	2.34968	0.0430577	0.176207	-3.86737
Icos	-1.9966	3.7614	-1.28883	0.229286	0.459497	-6.13154
Gad1	1.9963	-3.86882	2.81486	0.020022	0.114304	-3.06456
RP24-78F23.1	-1.99584	-4.17542	-2.92091	0.0168291	0.103156	-2.90412
Gm43313	-1.99556	-1.92639	-3.60247	0.00563218	0.0567371	-1.98403
Gpr171	-1.99515	4.35983	-2.30614	0.0462527	0.183682	-4.76494
Suv39h2	-1.99368	2.83597	-5.11075	0.000616017	0.0200581	-0.153565
Gm5946	-1.9933	-3.2542	-2.882	0.0179354	0.107236	-2.9913
Dpcr1	1.99305	-4.57671	4.35117	0.0018034	0.0320563	-0.938472
Gm1335	1.99305	-4.57671	4.35117	0.0018034	0.0320563	-0.938472
Gm15544	1.99305	-4.57671	4.35117	0.0018034	0.0320563	-0.938472
Gm26883	1.99305	-4.57671	4.35117	0.0018034	0.0320563	-0.938472
RP24-191C23.3	1.99305	-4.57671	4.35117	0.0018034	0.0320563	-0.938472
Pydc4	-1.99228	6.06176	-3.49568	0.00666485	0.0623556	-3.00826
Ifit2	-1.99207	7.24836	-4.68724	0.00110971	0.0256817	-1.1906
Tinag	-1.99198	-3.87723	-1.53165	0.159633	0.37234	-4.86337
Clnk	-1.99167	-1.20285	-2.72082	0.0233671	0.125609	-3.37926
S100a7a	1.99146	0.723419	3.80039	0.00413772	0.047865	-1.87107
Igkv4-72	-1.99028	-3.19709	-1.36209	0.205958	0.431634	-5.12195
Mme	1.9893	4.13796	1.12458	0.289581	0.523604	-6.37912
Efcab11	-1.98928	1.97283	-5.6605	0.000298103	0.0148684	0.667786
Gm43632	-1.98832	-4.58051	-3.84697	0.00385093	0.0461225	-1.59557
Mboat2	1.98785	1.11645	2.52078	0.0324849	0.151282	-3.94661
Rab44	1.98613	1.15995	1.85028	0.0969745	0.279781	-4.98204
Gbp6	-1.98454	4.54731	-2.82047	0.0198386	0.113725	-3.95511
Cbx3-ps6	-1.98348	-1.74972	-5.43414	0.000399882	0.0170289	0.469517
Il12rb2	-1.98343	2.32718	-1.62518	0.138229	0.343231	-5.47129
5330425B07Rik	-1.98229	-3.50695	-3.07636	0.0130624	0.0893711	-2.69328
Olfr755-ps1	-1.98189	-2.51125	-2.05032	0.0702634	0.232973	-4.27566
Aatk	1.98158	0.7297	5.74008	0.000269309	0.0141007	0.838178
Ephb6	1.98122	1.681	3.73253	0.00459659	0.0506901	-2.07709
Gm7094	-1.98118	-3.88659	-2.22751	0.0526222	0.198698	-3.92093
Gm13135	-1.9797	-2.94255	-2.9853	0.0151493	0.0971529	-2.8531
Gm37409	-1.97871	-4.5854	-4.06658	0.00275535	0.0400024	-1.30419
Gabra2	1.97831	-1.41908	2.156	0.0591534	0.212754	-4.22309
BC094916	-1.97823	2.21148	-2.3054	0.0463088	0.183838	-4.43908
Ccdc33	1.97803	-4.17756	3.54572	0.00615825	0.059656	-2.00914
Fbxo2	1.97796	-3.58837	2.21955	0.0533135	0.19998	-3.94774
Uhrf1	-1.97748	5.49402	-5.22066	0.000530993	0.0190477	-0.307791
Ska3	-1.97646	3.87522	-4.51489	0.00142059	0.028604	-1.14807
Ncmap	1.97633	-0.560413	3.96124	0.00323264	0.042826	-1.52726
Ighv1-12	-1.97624	-4.18862	-3.41505	0.00757486	0.0667798	-2.19279
D430019H16Rik	1.97574	-2.19344	1.67539	0.127837	0.328285	-4.82851
Ticrr	-1.97512	3.18975	-4.19825	0.00226146	0.0358591	-1.5383
Calm4	-1.97478	-4.10784	-3.01737	0.0143779	0.0943243	-2.76455
Gm7497	1.97446	-2.41024	2.3667	0.0418685	0.173758	-3.81892
Npr1	1.9744	3.50125	5.16206	0.000574624	0.0197689	-0.157953
Gm37342	-1.97419	-2.90492	-2.27347	0.048802	0.189838	-3.91809
Gm26853	-1.97374	-4.10593	-1.99366	0.0770191	0.244914	-4.24486
Rps6ka6	-1.97348	-2.23924	-1.66214	0.130509	0.332142	-4.8415
Plagl1	1.973	3.08158	2.92849	0.0166219	0.102312	-3.55762
Btc	1.97298	5.3485	2.39836	0.0397432	0.168808	-4.74899
Cyp2c55	-1.97216	-0.678323	-2.44039	0.0370857	0.162555	-3.86596
Ighv1-22	-1.97194	-1.87858	-1.05444	0.318897	0.552126	-5.59461
Trav7-4	-1.97177	-3.07167	-2.30463	0.0463673	0.184004	-3.85997
Dlgap5	-1.97167	4.78077	-5.12144	0.00060713	0.0200581	-0.374679
Kif11	-1.97148	6.50573	-5.22848	0.000525443	0.0189107	-0.369248
Pkdcc	1.97114	1.97899	6.55308	0.000100065	0.00929035	1.76608
Atp1a2	1.97102	2.22906	1.30098	0.225271	0.454929	-5.87453
Whrn	1.97052	-0.753758	2.99739	0.0148535	0.0963337	-2.98763
Rsph9	1.97025	-1.13988	4.53242	0.00138509	0.0284091	-0.685777
Phkg1	1.96808	-0.779004	1.22444	0.251565	0.484074	-5.54462
Pygo1	1.96736	1.33329	5.0328	0.000685164	0.020876	-0.12303
Pbk	-1.9673	5.41553	-4.71568	0.00106583	0.0253108	-1.03576
Cd247	-1.96568	2.0502	-1.52874	0.160344	0.373309	-5.55975
Dhtkd1	1.96504	-0.867034	3.42189	0.00749287	0.0663246	-2.31971
Gm42571	-1.96434	-4.19412	-3.5247	0.006366	0.0609391	-2.03843
Angptl7	-1.9632	-1.41174	-1.53918	0.157806	0.369578	-5.08949
Sqle	-1.96305	5.22749	-5.32532	0.000461698	0.0179501	-0.134957
A330023F24Rik	1.96301	2.28761	5.09555	0.000628887	0.0201861	-0.118976
Dcn	1.9628	10.0169	4.63781	0.00119064	0.0267049	-1.29062
Gm37465	-1.96251	-2.99313	-3.23957	0.0100321	0.0773053	-2.47336
C330027C09Rik	-1.9618	5.89556	-5.60693	0.00031936	0.0153335	0.196657
9130208D14Rik	-1.96147	0.740552	-2.91778	0.0169155	0.103483	-3.26653
Gm45033	-1.96139	-3.47852	-2.84984	0.0189056	0.110787	-3.02824
Gm20072	1.95987	-4.00774	2.62416	0.0273969	0.138437	-3.34099
Gm37588	-1.95965	-4.10216	-3.13323	0.0119116	0.0852067	-2.59667
Myoz1	1.95944	0.428991	1.17887	0.268381	0.502127	-5.75379
Cxcr2	1.95919	-0.0409569	1.21555	0.254777	0.48697	-5.65123
Ppara	1.95904	-3.41342	2.3594	0.0423747	0.174862	-3.75616
Naaladl2	1.95689	1.00773	4.18818	0.00229567	0.0362103	-1.30931
Cyb561	1.95681	3.42058	6.19431	0.000153272	0.011389	1.22182
Gm25948	1.95622	-4.0144	2.69208	0.0244984	0.129532	-3.24132
Gm23639	1.95612	-2.27771	4.20789	0.00222919	0.0356889	-1.10844
Gm38335	1.95599	-2.14163	1.96206	0.0810512	0.251977	-4.43709
P4htm	1.95563	0.57719	2.31901	0.0452843	0.181742	-4.19781
Rpl39l	1.95539	0.667569	3.48059	0.00682606	0.0631606	-2.3635
Pitx1	1.9545	-2.47435	1.87989	0.0924915	0.272521	-4.52121
Adamts8	-1.95442	-0.620395	-2.26236	0.0496997	0.191657	-4.14621
Kcnq1	1.95438	-0.775971	3.13485	0.0118804	0.0850111	-2.77126
2310081O03Rik	1.95436	-2.43258	3.94091	0.00333447	0.0434894	-1.47742
Nov	1.95372	4.2712	6.61277	9.33563e-05	0.00898442	1.6489
Gm16316	1.95244	-4.00347	2.57686	0.0296174	0.144219	-3.41029
Ackr4	-1.95218	-0.420675	-2.88211	0.0179321	0.107236	-3.20112
Ermn	-1.95202	-2.51969	-1.53196	0.159558	0.372285	-4.98157
Dnah6	1.95107	-0.977149	3.1572	0.0114583	0.0829822	-2.71984
Cdca2	-1.95039	4.45348	-4.74895	0.00101685	0.0247098	-0.876582
Spc24	-1.95012	2.69602	-5.55129	0.000343183	0.0157632	0.461856
Dcdc2b	1.94872	0.199896	5.06278	0.000657627	0.0206264	-0.015667
Apoa2	-1.94844	-2.86694	-2.98614	0.0151287	0.0971205	-2.8559
Pydc3	-1.94829	5.26244	-3.96908	0.00319425	0.042635	-2.17171
Gm19619	1.94818	-4.13133	1.86264	0.0950791	0.276807	-4.42344
Gm43686	1.94718	-3.5479	2.62095	0.0275424	0.138768	-3.36319
Gm9732	-1.94708	-3.4899	-1.70694	0.121677	0.31922	-4.66682
Pdgfd	1.94676	3.12984	6.69682	8.47269e-05	0.00870009	1.85888
Gm42899	-1.94605	-3.34878	-2.53073	0.0319565	0.150101	-3.50804
RP23-144M22.1	1.94552	-3.8911	2.02692	0.0729826	0.238378	-4.20467
Cdkn3	-1.94454	3.77249	-4.90035	0.000822566	0.0227466	-0.566179
Slc16a14	1.94449	-1.02813	2.39307	0.040091	0.169308	-3.90316
Lhx9	-1.94434	1.01628	-3.63811	0.00532599	0.0547022	-2.15239
Fxyd7	1.94419	-2.70907	2.48028	0.0347266	0.157035	-3.62569
Parpbp	-1.94404	4.1973	-5.43573	0.000399047	0.0170265	0.135882
Plk1	-1.94395	3.95028	-4.68631	0.00111118	0.0256817	-0.903185
Dusp1	1.94354	4.83977	3.46227	0.00702729	0.0642888	-2.93918
Ankrd37	1.94321	4.32021	2.98181	0.0152357	0.0974927	-3.65774
Ubash3a	-1.94237	1.01495	-1.5076	0.165592	0.379991	-5.43672
Ly6c1	1.94179	6.93362	5.18326	0.000558406	0.0194561	-0.453215
2600006K01Rik	1.94127	-4.13042	2.00025	0.0762025	0.244201	-4.23461
Rorc	1.94079	-1.5042	1.19962	0.260615	0.493746	-5.48565
Mir7030	1.93898	-3.35559	2.73774	0.0227259	0.123562	-3.20064
Bmp8a	1.93847	-2.8215	2.16819	0.057987	0.21008	-4.07889
Gnb3	1.93762	-2.47232	4.09051	0.00265768	0.0392783	-1.2676
Kif14	-1.93599	4.1437	-5.04153	0.000677021	0.0207782	-0.411206
Gm43946	-1.93596	-3.63145	-2.89863	0.0174539	0.105681	-2.94951
Camk4	-1.93337	2.26877	-1.48184	0.172189	0.38865	-5.65494
Hbb-bs	1.93332	3.52156	3.3444	0.00847878	0.070914	-2.94258
Gpr33	-1.9319	-1.09513	-1.78308	0.107911	0.29728	-4.79742
Gm44811	1.93097	-4.01739	2.88336	0.0178954	0.107196	-2.96104
Fanci	-1.93089	3.57652	-4.97338	0.000743481	0.0217668	-0.436251
Timd2	1.93049	-3.80253	1.65934	0.131079	0.332845	-4.70422
Nuggc	1.9303	-2.43198	2.61803	0.027675	0.139024	-3.43866
Gm27477	1.92976	-3.7413	3.00501	0.0146702	0.0956959	-2.78914
Gm44630	-1.92965	-4.17765	-3.36845	0.00815919	0.0695535	-2.25874
Prph	1.92939	-4.13854	3.12587	0.0120545	0.0857343	-2.60668
Fignl1	-1.92881	4.91802	-5.22424	0.000528446	0.0189875	-0.245687
1700112H15Rik	-1.92878	-3.77716	-2.89729	0.017492	0.105758	-2.94541
Trav6-1	-1.92742	-3.90516	-2.44336	0.0369043	0.162202	-3.6072
Meis3	1.9273	2.96764	4.03038	0.00291035	0.0412098	-1.76996
Apol7e	-1.92693	1.24595	-1.90654	0.0886245	0.266203	-4.91296
C77370	1.92687	-0.19449	1.55844	0.153218	0.363643	-5.21189
Rasal1	1.92617	-0.87134	4.57194	0.00130846	0.0278331	-0.639827
Zfp536	1.92614	-2.85886	2.28061	0.0482331	0.188666	-3.91131
Pgbd5	-1.92539	-2.83123	-2.53527	0.0317182	0.149563	-3.53479
Gm19589	-1.92482	-3.43213	-2.25269	0.0504943	0.193667	-3.9107
Camp	-1.92451	-3.33423	-1.97614	0.0792307	0.248617	-4.31306
Ccbe1	-1.92427	4.1143	-2.96752	0.0155951	0.0986183	-3.65115
Trip13	-1.92398	3.86679	-4.47124	0.00151334	0.0295711	-1.21438
Smc2	-1.9239	6.75449	-5.94399	0.000208399	0.012678	0.600375
Gm5970	-1.92275	1.88085	-2.83031	0.0195211	0.112341	-3.55037
Gm38099	1.92157	-3.2179	2.77401	0.0214111	0.119141	-3.15411
Abca14	-1.92113	-4.13046	-2.73378	0.0228747	0.123856	-3.1776
Plekha7	1.92097	-0.217155	3.71598	0.00471642	0.0513634	-1.92145
Gm17276	1.92097	-3.89927	2.67098	0.0253641	0.132087	-3.27431
Nusap1	-1.92046	5.83107	-5.15531	0.000579896	0.0197767	-0.431269
Bcl2a1a	-1.91985	3.54673	-2.16967	0.0578476	0.209784	-4.85599
Ly6k	1.91822	-2.91631	1.86487	0.0947412	0.276183	-4.50235
Kazald1	1.91786	3.59267	2.14645	0.060084	0.214581	-4.89915
Nkg7	-1.91781	3.97252	-1.80095	0.104896	0.292625	-5.48316
Smoc2	1.9174	5.48046	2.32124	0.045119	0.181371	-4.88935
2310016D23Rik	1.91693	-4.21315	2.0303	0.0725836	0.237449	-4.1898
Cacna2d4	1.91665	-2.72342	1.91843	0.0869488	0.262832	-4.44473
Gm12577	1.91636	-2.71501	3.00146	0.0147555	0.0959368	-2.84116
Adamts19	1.91594	-3.7255	2.49875	0.0336855	0.154372	-3.53325
4930447F24Rik	1.91562	3.54593	3.33702	0.00857954	0.0714286	-2.95919
Dscaml1	1.91557	-3.31681	1.30781	0.223037	0.45218	-5.17347
Igf1os	-1.91483	-3.81058	-2.24619	0.0510353	0.195086	-3.89539
Racgap1	-1.91475	6.10178	-4.95967	0.000757678	0.0219281	-0.733875
Hpn	1.91397	0.35008	3.41476	0.00757838	0.0667839	-2.43653
Prima1	1.9139	-4.21489	3.22085	0.0103392	0.0788203	-2.46897
Mis18bp1	-1.91388	4.87167	-5.17354	0.00056578	0.019588	-0.312993
Aspm	-1.91381	5.60091	-5.61503	0.000316043	0.0152787	0.229745
Gm37706	-1.91307	-3.31251	-2.33556	0.0440689	0.178647	-3.79807
Map2	-1.91219	2.28065	-3.24259	0.00998345	0.0772988	-2.93483
Gm42987	1.91191	-4.03718	1.93864	0.0841685	0.257243	-4.32214
Siglecg	1.91181	1.70784	1.58229	0.147703	0.356229	-5.43778
Chd5	1.91176	-0.00901719	2.58052	0.0294392	0.143845	-3.7212
Itga2b	1.91101	1.52628	5.42368	0.000405413	0.0170652	0.389639
Nmbr	-1.91082	-3.72606	-2.62185	0.0275016	0.138689	-3.35253
Igkv3-2	-1.91079	-1.53884	-1.14291	0.282279	0.516495	-5.54315
Gm5842	-1.9106	-3.59152	-2.41371	0.0387513	0.166679	-3.66565
Gm16548	1.91048	-4.2138	3.32807	0.0087033	0.0719762	-2.31576
Gm36638	-1.90988	-1.75413	-3.11232	0.0123221	0.0867722	-2.73245
Gm29101	1.90918	-3.38653	2.02018	0.0737836	0.239898	-4.24723
RP23-303A11.3	-1.90917	-3.5938	-2.13184	0.0615331	0.216955	-4.0736
Cep55	-1.9089	5.2439	-4.55376	0.00134313	0.0280297	-1.26362
Ctnna3	1.90742	-3.62453	1.561	0.152619	0.362797	-4.84322
Gipc3	-1.90577	-2.61856	-3.11523	0.0122641	0.0866359	-2.67576
Kif19a	1.90564	0.0380382	4.87713	0.000849573	0.0230925	-0.259044
Gm16048	1.90553	-4.21264	2.12783	0.0619368	0.217956	-4.05265
Mmp3	1.90528	7.60516	5.04707	0.000671907	0.020737	-0.669
Pm20d2	1.9049	-3.64046	2.08696	0.0662014	0.225719	-4.13417
Dsp	-1.90444	-2.55697	-1.81435	0.102687	0.288925	-4.60465
Akap3	-1.90425	-3.55515	-2.91908	0.0168796	0.10335	-2.92279
Krt75	1.90369	-4.15434	1.84128	0.0983775	0.281921	-4.4508
Gbp5	-1.90346	6.51487	-2.93103	0.0165531	0.102066	-3.97255
Hells	-1.90317	6.08375	-5.99383	0.000195904	0.0123691	0.700745
Cntn1	1.90222	-2.20625	2.48623	0.0343878	0.156289	-3.65613
Zfp618	1.90206	0.357917	4.58586	0.00128256	0.02758	-0.68078
Gm28373	1.90204	-1.35512	1.9059	0.088716	0.266367	-4.5959
Sema3b	1.90197	4.29935	3.49237	0.00669986	0.0625492	-2.81745
Gm18342	-1.90193	-2.63977	-2.30778	0.0461281	0.183619	-3.88847
E430021H15Rik	-1.90146	-3.73966	-2.73513	0.0228238	0.123816	-3.18529
1700003E16Rik	1.90097	-1.81552	5.25771	0.000505256	0.0186543	0.255504
9430064I24Rik	1.89958	-2.4358	3.15198	0.0115554	0.0834232	-2.63051
Slc1a7	1.89933	-2.58465	2.66087	0.02579	0.133262	-3.36312
5830468F06Rik	-1.89816	-2.54303	-1.78748	0.107161	0.296343	-4.64283
Slc25a27	1.89582	0.156732	3.50761	0.00654024	0.0618132	-2.274
Srms	1.89554	-3.35009	2.59175	0.0288995	0.142386	-3.41776
Gm38125	-1.89537	-4.14652	-3.1063	0.0124428	0.0873477	-2.63457
Gm26945	1.89499	-2.84347	3.0715	0.013166	0.0898824	-2.72968
Ccnb1	-1.89497	5.93319	-4.49352	0.00146523	0.0289887	-1.41816
Clec4g	1.89482	-4.03538	1.92408	0.086163	0.261222	-4.34198
Wt1	1.89446	-0.657712	2.19716	0.0553034	0.204554	-4.24192
A530032D15Rik	-1.8943	1.31545	-3.90666	0.00351372	0.0445506	-1.76738
Myrf	1.89407	-1.97472	2.52939	0.0320271	0.150223	-3.60954
Col24a1	1.89396	1.72647	2.71448	0.0236123	0.126554	-3.71731
Prss12	1.89396	0.406661	3.17425	0.0111468	0.0817379	-2.82217
Gm7701	-1.89349	-3.23144	-2.37487	0.0413096	0.17252	-3.74592
Col25a1	1.89323	-0.815313	1.09128	0.303223	0.536548	-5.68383
Chsy3	1.89176	-1.71679	2.72295	0.0232854	0.125325	-3.33368
5430434F05Rik	-1.89136	-2.45518	-2.72576	0.0231783	0.124902	-3.27395
Gm8319	-1.89094	-2.70355	-2.67302	0.0252794	0.131841	-3.33666
Rgag1	-1.89071	0.477695	-4.28353	0.00199247	0.0337684	-1.12519
Il33	1.89036	8.04402	2.84219	0.0191445	0.111238	-4.16931
Ppp2r2c	-1.88897	-2.79919	-2.53604	0.0316778	0.149532	-3.53608
Irgm1	-1.88867	8.11927	-4.08286	0.00268852	0.0395511	-2.14204
Ccr3	1.88823	2.00395	1.8556	0.0961545	0.278387	-5.09672
Snord11	-1.88818	-4.23143	-3.272	0.00952237	0.0752833	-2.39544
Clstn2	1.88763	-2.32007	1.98564	0.078024	0.246816	-4.38666
Spint1	-1.88758	2.57183	-4.84872	0.000883921	0.0232933	-0.497914
Trpc3	1.88714	-2.24048	3.10106	0.012549	0.0877548	-2.71873
Dnah3	1.88683	-4.32376	3.52498	0.00636319	0.0609391	-2.03728
Spdl1	-1.88607	3.80013	-4.24723	0.00210255	0.034692	-1.54809
Mir7651	1.88605	-2.63936	3.14249	0.0117343	0.0842971	-2.63393
Kcne4	1.88589	1.87232	2.97526	0.0153994	0.0980687	-3.31442
Palm3	1.88531	-2.73714	2.5423	0.0313528	0.148619	-3.53099
Igkv14-100	-1.88439	-2.88887	-1.28464	0.230683	0.460818	-5.24125
Crispld1	1.88419	1.15831	2.26938	0.04913	0.1903	-4.35009
Gm44417	-1.88415	-3.08627	-2.13283	0.0614345	0.216712	-4.10961
Hbb-bt	1.88403	1.40042	3.10603	0.0124483	0.0873581	-3.04295
A630081D01Rik	-1.88395	-3.71821	-2.37444	0.0413393	0.172566	-3.71546
Serpinb6c	1.88383	-1.85853	3.06177	0.0133759	0.0907767	-2.80286
Panct2	1.88378	-3.44192	2.1738	0.0574583	0.208883	-4.0242
Mdga1	1.88348	0.948536	6.09915	0.000172096	0.0116038	1.26962
Clcf1	1.88332	5.19674	4.42126	0.00162752	0.0307583	-1.46108
Lmnb1	-1.88329	5.59474	-5.23357	0.000521868	0.0188754	-0.301217
Spc25	-1.88316	4.91533	-4.60132	0.00125443	0.027268	-1.15624
Trbj1-2	-1.88297	-1.59502	-1.59649	0.144504	0.351541	-4.99578
Gm15895	-1.88219	-2.70795	-2.53408	0.0317806	0.149629	-3.54548
Cdca7	-1.88217	3.81704	-5.55175	0.000342979	0.0157632	0.338874
Gm15987	1.88045	1.85092	2.89612	0.0175255	0.105851	-3.44006
Gm28932	-1.88013	-0.149501	-2.747	0.0223827	0.122488	-3.44369
Gimap1os	-1.87905	0.77785	-1.48005	0.172657	0.389173	-5.44087
Irgm2	-1.87876	7.71026	-4.26949	0.00203431	0.0341721	-1.8422
Ctcflos	1.87853	-3.82479	1.52688	0.1608	0.373823	-4.86995
Kif23	-1.87848	5.56553	-5.20181	0.000544622	0.0192272	-0.343885
Cxcl2	1.87809	0.288639	1.2661	0.236955	0.468524	-5.63785
Ly75	-1.87802	3.98132	-2.12025	0.0627072	0.219553	-5.00381
Cercam	1.87766	2.96872	6.62612	9.19241e-05	0.00892844	1.78753
Hist2h2aa2	1.87762	-4.32783	3.63278	0.00537068	0.0549427	-1.8875
Gm11510	1.877	-3.23416	3.15055	0.0115823	0.0835514	-2.59511
Fn1	1.87627	13.3495	4.56359	0.00132427	0.0279186	-1.35984
Lect1	1.8754	-4.23311	1.99542	0.0768009	0.244594	-4.23709
Timp4	1.87425	-4.22665	1.52352	0.161625	0.374707	-4.85853
Nt5e	1.87424	4.76847	4.65759	0.00115752	0.0264233	-1.05466
Gm15551	1.87424	-1.42756	1.98506	0.0780966	0.24683	-4.47479
Homer2	1.87348	-1.06828	3.04922	0.0136515	0.0918666	-2.88066
Nek2	-1.87286	4.43674	-4.41911	0.00163263	0.0307583	-1.37263
Gm3550	-1.87283	-4.64103	-4.00893	0.00300652	0.0418301	-1.38075
AI115009	-1.8728	-3.44584	-2.18918	0.0560303	0.205797	-4.00188
A430110C17Rik	-1.87261	-2.18074	-2.24581	0.051067	0.195173	-4.01961
Kcnn1	1.87235	-0.934277	3.29975	0.00910741	0.073565	-2.50321
Pla2r1	1.87214	2.69165	6.62104	9.24662e-05	0.00893813	1.80221
Gm44029	1.87178	-2.7273	2.19374	0.0556144	0.20494	-4.04955
Rrm2	-1.87138	5.67727	-4.31404	0.00190469	0.0331471	-1.67345
AF529169	1.87117	-1.49523	1.13623	0.284921	0.518871	-5.55523
Gm28347	-1.87093	-3.36024	-2.13672	0.0610451	0.216269	-4.08353
H2-Q4	-1.87057	7.16429	-2.61953	0.0276067	0.13893	-4.51679
Klrb1f	-1.87052	1.51759	-1.99759	0.0765311	0.244512	-4.81644
Klrk1	-1.87046	5.46517	-2.10577	0.0642051	0.222373	-5.23053
Enpp4	-1.87022	4.0729	-3.55485	0.00607023	0.0592539	-2.68452
Sla2	-1.86973	1.11403	-1.63463	0.136217	0.340246	-5.2821
Scarna2	-1.86802	-3.23508	-2.95594	0.0158927	0.0996634	-2.88289
Pf4	1.86799	5.51917	4.45604	0.00154712	0.0300429	-1.44063
Hist3h2bb-ps	-1.86757	-4.64139	-3.92377	0.00342294	0.043942	-1.49342
Pcp4l1	1.867	-0.931987	2.67069	0.0253765	0.132115	-3.48322
Kirrel3	-1.86649	0.43032	-3.1418	0.0117473	0.084363	-2.87641
Fgf23	1.86599	-1.99194	1.37895	0.200885	0.424916	-5.22655
Cacna1h	1.86465	-2.2611	2.6217	0.0275085	0.138689	-3.44639
Gm28100	-1.86394	-2.89559	-1.93543	0.0846039	0.257884	-4.40632
Gm37800	-1.86112	-1.62741	-3.36019	0.00826744	0.0698416	-2.36327
Gm37909	-1.86098	-3.62654	-2.52853	0.0320725	0.150253	-3.49535
Tpx2	-1.86075	6.48411	-4.93209	0.000787133	0.0221131	-0.798138
Gm8113	-1.86057	0.850914	-2.07008	0.0680446	0.228949	-4.61701
Krt80	1.86035	2.00521	4.81011	0.000933014	0.0238952	-0.494767
Depdc1a	-1.85967	4.06783	-5.13562	0.000595566	0.0200474	-0.269738
Cfap45	1.8588	-0.0765991	3.07597	0.0130707	0.0893993	-2.93054
Gm15958	-1.85876	-3.95517	-1.72878	0.117571	0.312922	-4.60632
Pabpc4l	1.85848	-1.14297	4.07919	0.00270342	0.0395979	-1.32366
Dnah12	1.85845	-1.99505	3.89545	0.0035746	0.0448539	-1.55478
Ypel4	1.85813	1.03793	3.9806	0.00313874	0.0424911	-1.62658
Gm19684	-1.85794	0.791209	-2.53887	0.0315305	0.149127	-3.87934
Gm42679	-1.85748	-2.43988	-1.89138	0.0908055	0.269738	-4.50896
Mastl	-1.85704	5.17601	-5.03567	0.000682476	0.0208523	-0.545389
Apol10b	-1.85627	1.00613	-2.9638	0.0156901	0.0989225	-3.22491
Cdh4	1.8558	-3.93354	1.957	0.0817154	0.252783	-4.29927
Zdbf2	1.85532	-3.63362	2.06276	0.0688584	0.230576	-4.16915
Lmo7	-1.85472	6.27203	-4.93	0.000789423	0.0221131	-0.789447
Plk4	-1.85464	5.62676	-5.13726	0.000594242	0.0200337	-0.442046
Gm25604	1.85447	-3.12757	2.22747	0.052626	0.198698	-3.96946
Gfra4	1.8544	-0.866029	3.66172	0.00513292	0.0534735	-1.95574
Tacr1	1.8543	1.93809	2.47066	0.0352816	0.158309	-4.1389
Mir3092	1.8533	-4.17609	2.88228	0.0179273	0.107236	-2.95924
Gm20554	1.85303	-1.80842	2.33251	0.0442908	0.179281	-3.92281
Cd19	1.8513	-0.489869	0.679712	0.51362	0.718298	-6.08591
Gm25219	1.85114	-4.05618	2.66085	0.0257909	0.133262	-3.2851
Twist2	1.85064	0.675604	3.25227	0.00982912	0.076751	-2.72674
Gm13650	-1.85027	-3.08708	-3.04103	0.0138346	0.092257	-2.76351
Sidt1	-1.85022	1.28405	-1.35296	0.208751	0.435274	-5.67205
Gm15328	1.84963	-2.15092	2.33366	0.044207	0.179107	-3.89125
Mir7679	-1.84887	-3.13924	-2.83817	0.019271	0.11161	-3.063
Zfp385c	1.84858	-2.71658	1.67809	0.1273	0.327368	-4.77369
Gm44918	-1.8485	-3.95476	-2.01045	0.0749551	0.241768	-4.2243
Hebp2	1.84844	0.997616	4.8196	0.000920678	0.0237463	-0.395175
Cenpi	-1.84793	4.65799	-5.23219	0.000522837	0.0188792	-0.207246
Gm16263	1.84788	-3.45982	1.54739	0.155835	0.367163	-4.87474
1810010D01Rik	1.84769	-2.39431	2.58819	0.0290695	0.142805	-3.4871
Gm4955	-1.84752	5.647	-3.56722	0.00595307	0.0585026	-2.86053
Muc2	1.84742	0.575324	2.54213	0.0313619	0.148619	-3.84858
Ryr2	1.84723	-2.75538	2.6696	0.0254222	0.132232	-3.33857
St8sia5	1.84714	-3.77859	1.46513	0.176593	0.394261	-4.94852
Kntc1	-1.84694	4.99773	-5.21056	0.000538247	0.019182	-0.276519
Hsd11b2	1.84657	-3.84258	2.81775	0.0199272	0.113986	-3.05992
Lrr1	-1.84487	1.49681	-3.50082	0.00661092	0.0620681	-2.42301
Ccl9	1.84465	7.76073	2.89716	0.0174957	0.105758	-4.07339
Mpped2	1.84357	-4.0646	2.4216	0.0382508	0.165569	-3.63397
Gm10605	1.84233	-1.90434	2.96918	0.015553	0.0986155	-2.94174
Lamb2	1.8419	5.34227	5.91674	0.000215594	0.0127985	0.655292
Polq	-1.84117	3.63519	-4.5767	0.00129953	0.0277513	-1.02696
Gldn	1.83982	-1.42764	3.30208	0.00907345	0.0734143	-2.46445
Wfikkn1	1.8397	-2.96023	2.86638	0.0184002	0.108965	-3.03062
1700010K23Rik	-1.8396	-3.63748	-2.08587	0.0663191	0.225761	-4.13632
Gm5513	-1.83946	-1.85557	-4.26873	0.00203659	0.0341721	-1.03212
Trbv20	-1.839	-2.17239	-1.24056	0.245827	0.477448	-5.3669
Slc9c1	-1.83845	-4.25782	-2.12044	0.0626883	0.219553	-4.06062
Pltp	1.8383	6.76495	6.6598	8.84155e-05	0.00880523	1.51091
Gm26515	1.83788	-4.06192	2.74008	0.0226389	0.123365	-3.16893
Dhcr24	-1.83731	3.0684	-3.56979	0.00592907	0.0584375	-2.51471
Gm3793	-1.83687	-4.25719	-2.54708	0.0311068	0.148011	-3.44663
Gm15788	1.83666	-3.78081	3.11589	0.0122509	0.0866359	-2.62643
Ppargc1a	1.83662	-0.469015	1.93628	0.0844885	0.257712	-4.65315
Mcpt1	-1.83592	0.274577	-1.0586	0.317096	0.550648	-5.86335
Hspa1a	1.83586	0.600083	4.32287	0.00188008	0.0329105	-1.07723
Efr3b	1.83537	1.71588	4.97259	0.000744292	0.0217668	-0.238688
Gm43430	-1.83467	-1.85425	-4.13789	0.00247505	0.0378495	-1.21466
Hap1	-1.83437	0.800002	-3.03918	0.0138764	0.0923939	-3.08053
Amph	1.83411	-2.89069	2.55298	0.030806	0.147317	-3.50475
Gm43463	-1.83378	-4.22531	-2.91589	0.0169679	0.103716	-2.90924
Ninj1	1.83265	5.10172	4.93459	0.00078442	0.0221131	-0.684935
Gm28721	1.83139	-4.25345	2.10778	0.0639947	0.221951	-4.07855
Gm37842	-1.83126	-3.08127	-2.99024	0.0150278	0.0968717	-2.83938
Acsm3	1.83119	-3.94828	1.54784	0.155729	0.367075	-4.83774
Bdkrb1	1.83118	-0.422035	1.85316	0.0965298	0.279088	-4.77911
Gm5617	1.8309	-1.29356	3.21125	0.0105006	0.0793419	-2.61302
Mir210	1.83011	-4.25857	2.14248	0.0604738	0.215375	-4.02939
Acot1	1.82888	-2.30127	2.65749	0.0259338	0.133809	-3.38907
Gm13177	1.82872	-3.66763	2.45929	0.0359485	0.159944	-3.59472
Grin3a	1.82848	-4.2569	2.64727	0.026374	0.135168	-3.30051
Gm28277	-1.82838	-3.76663	-2.53576	0.0316927	0.149563	-3.47707
Gm36888	1.82808	-4.07057	1.87874	0.0926627	0.272672	-4.40163
Fads2	-1.82806	3.17229	-3.19079	0.0108529	0.0806985	-3.14478
Gm15541	1.82726	-2.24773	4.11809	0.00254969	0.0384618	-1.23328
Gm43072	-1.82707	-3.82686	-2.67581	0.0251633	0.131594	-3.26849
2010007H06Rik	1.82685	1.22001	2.9526	0.0159797	0.0999694	-3.26894
Kcnt1	1.8264	-4.25439	1.81506	0.102571	0.288869	-4.48151
Clspn	-1.82617	4.62049	-4.64687	0.00117535	0.0265588	-1.05416
Ighv8-12	-1.82592	-3.58395	-1.96942	0.0800946	0.250357	-4.30395
Hmgb2	-1.82553	6.93497	-4.17525	0.00234044	0.0365731	-1.96827
RP24-95N3.3	-1.82538	-3.82923	-2.76023	0.0219012	0.120744	-3.14451
Syt17	1.82427	-2.41163	1.83913	0.0987149	0.282527	-4.5848
Alas2	1.8238	0.179424	2.59243	0.0288671	0.142311	-3.72404
Gm43775	-1.82379	-2.55779	-1.89933	0.0896549	0.268008	-4.4871
Adora2b	1.82336	2.56543	3.03347	0.0140057	0.0928224	-3.31482
Gm28959	1.82327	-2.55859	2.3939	0.0400359	0.169252	-3.76705
Rbpms	1.82323	2.30832	4.62578	0.00121128	0.0269467	-0.792797
Trav9-1	-1.82231	-4.18458	-2.50789	0.0331821	0.153547	-3.50515
Ifi47	-1.8222	7.46239	-3.25864	0.00972902	0.076316	-3.46747
Ict1os	1.82197	-3.85549	3.12687	0.0120349	0.085668	-2.60852
Adgre4	1.82139	2.26849	2.78981	0.0208625	0.117042	-3.67022
Gm43336	-1.82133	-1.08929	-2.99084	0.0150132	0.0968344	-2.97019
Gm37277	1.82129	-0.794786	1.7388	0.115731	0.310372	-4.8945
Gm13612	-1.82108	-4.23247	-3.12715	0.0120293	0.085668	-2.60291
Exo1	-1.82094	3.09481	-4.93017	0.000789235	0.0221131	-0.441448
Gm19246	-1.82063	-3.55436	-2.1885	0.056093	0.205916	-3.99559
Pxdc1	1.81904	1.91929	4.10784	0.00258928	0.0386937	-1.52467
Ccl27a	1.81886	-0.728071	4.73028	0.00104404	0.0251466	-0.428686
Gm37186	-1.8188	-2.15319	-4.31306	0.00190745	0.0331471	-0.966197
Mir7664	1.81829	-3.68455	2.65539	0.0260236	0.13401	-3.30567
Acacb	1.81802	0.0738781	1.90761	0.0884721	0.265964	-4.76153
Tgm4	1.81705	-3.85851	2.67041	0.0253881	0.132118	-3.27539
Samd15	-1.81607	-1.05943	-3.3307	0.00866669	0.0718257	-2.44659
A930017M01Rik	-1.81605	-3.6926	-2.3994	0.0396753	0.168808	-3.6809
Brca1	-1.81529	4.79052	-4.8571	0.000873644	0.0232478	-0.763922
Gm9873	1.81518	-4.08394	2.68739	0.0246884	0.130125	-3.24534
Stard8	1.81488	5.37326	6.45037	0.00011287	0.00986307	1.33645
Anln	-1.81459	7.59548	-4.46535	0.00152634	0.0297717	-1.53758
Gm24305	-1.81441	-3.97645	-1.76602	0.110864	0.302659	-4.55575
[truncated: 19,847 more rows]
